# Supplementary material for: Endothelial FOXC1 and FOXC2 promote intestinal regeneration after ischemia–reperfusion injury
Source: EMBO Rep. 2023 May 8;24(7):e56030. doi: 10.15252/embr.202256030 (PMC10328078; doi:10.15252/embr.202256030)
Supplement: Supplementary file 4 — Movie EV2 [file EMBR-24-e56030-s013.zip]

Archive with 2 entries (2 files):
- Movie EV2/Movie EV2 Legend.docx
- Movie EV2/Movie EV2. EC-Foxc-DKO IR-18.5h.mp4
