# Supplementary material for: Endothelial FOXC1 and FOXC2 promote intestinal regeneration after ischemia–reperfusion injury
Source: EMBO Rep. 2023 May 8;24(7):e56030. doi: 10.15252/embr.202256030 (PMC10328078; doi:10.15252/embr.202256030)
Supplement: Supplementary file 5 — Source Data for Expanded View and Appendix [file EMBR-24-e56030-s011.zip › Figure EV1-5, Appendix Figure S1-4/1. Figure EV1/Figure EV1B-quantification of FI of FOXC2 in BEC & LEC.xlsx]

## Sheet: Sheet1
			Relative fluorescent intensity (FI) of FOXC2 (FOXC2 in sham BEC as 1 fold)
Mouse ID			BEC			LEC
Sham	I/R-4h		Sham	I/R-4h		Sham	I/R-4h
3759	3673		1.07093	2.69742		1.16146	3.44006
3961	3998		0.931888	2.12539		1.72766	3.54819
2356	3999		0.846645	1.79484		0.893459	2.97872
7946			0.966369			0.918534
7961			1.18416			1.43649
