# Supplementary material for: Endothelial FOXC1 and FOXC2 promote intestinal regeneration after ischemia–reperfusion injury
Source: EMBO Rep. 2023 May 8;24(7):e56030. doi: 10.15252/embr.202256030 (PMC10328078; doi:10.15252/embr.202256030)
Supplement: Supplementary file 5 — Source Data for Expanded View and Appendix [file EMBR-24-e56030-s011.zip › Figure EV1-5, Appendix Figure S1-4/1. Figure EV1/Figure EV1D-quantification of GFP % in LEC.xlsx]

## Sheet: Sheet1
Mouse ID			GFP/LYVE1 area x 100%
no surgery	I/R-4h		No surgery	I/R-4h
A3123	A960		4.13478	4.31207
A3112	A965		2.95946	4.40811
A3114	A972		4.36056	7.00769
A3119	A977		3.11897	3.81558
A3120	A3122		3.18628	5.8265
A970	A3124		2.72489	8.64862
A959			1.62574
