# Supplementary material for: Endothelial FOXC1 and FOXC2 promote intestinal regeneration after ischemia–reperfusion injury
Source: EMBO Rep. 2023 May 8;24(7):e56030. doi: 10.15252/embr.202256030 (PMC10328078; doi:10.15252/embr.202256030)
Supplement: Supplementary file 5 — Source Data for Expanded View and Appendix [file EMBR-24-e56030-s011.zip › Figure EV1-5, Appendix Figure S1-4/2. Figure EV2/Figure EV2B-quantification of FOXC1 in NEC.xlsx]

## Sheet: Sheet1
				Relative fluorescent intensity (FI) of FOXC1 in ECs in intestinal submucosa
Sample ID				BEC			LEC
DF	NEC			DF	NEC		DF	NEC
DF-C1	24			0.899918	3.6286		0.750588	1.81617
DF-L1A	NEC-L1A			1.07298	2.28049		0.981399	1.06592
DF-L1B	NEC-L1B			0.722395	2.49017		0.649077	1.04416
DF-C3	NEC-L2			1.30471	3.25356		0.852896	1.78242
	25				2.18005			2.21869
	26				2.75296			1.63922
