# Supplementary material for: Endothelial FOXC1 and FOXC2 promote intestinal regeneration after ischemia–reperfusion injury
Source: EMBO Rep. 2023 May 8;24(7):e56030. doi: 10.15252/embr.202256030 (PMC10328078; doi:10.15252/embr.202256030)
Supplement: Supplementary file 5 — Source Data for Expanded View and Appendix [file EMBR-24-e56030-s011.zip › Figure EV1-5, Appendix Figure S1-4/2. Figure EV2/Figure EV2D-quantification of FOXC2 in NEC model.xlsx]

## Sheet: Sheet1
			Relative fluorescent intensity (FI) of FOXC2 in ECs in intestinal submucosa
Sample ID			BECs			LECs
DF	NEC		DF	NEC		DF	NEC
DF-L2	NEC-L1A		1.20633	1.12754		4.42484	4.8946
DF-L3	NEC-L1B		1.0038	3.14725		6.43986	10.7421
DF-C1	NEC-L2		0.886902	1.8442		3.60671	9.40702
DF-C2	NEC-L3		1.049	2.3423		2.78252	8.78165
DF-C3	24		0.853959	2.01545		2.76843	5.50878
	25			1.50346			5.50071
	26			1.37526			5.9705
