# Supplementary material for: Endothelial FOXC1 and FOXC2 promote intestinal regeneration after ischemia–reperfusion injury
Source: EMBO Rep. 2023 May 8;24(7):e56030. doi: 10.15252/embr.202256030 (PMC10328078; doi:10.15252/embr.202256030)
Supplement: Supplementary file 5 — Source Data for Expanded View and Appendix [file EMBR-24-e56030-s011.zip › Figure EV1-5, Appendix Figure S1-4/4. Figure EV4/Figure EV4D-quantification of length of blood capillary and lacteal.xlsx]

## Sheet: Sheet1
Neonate ID				Length of blood capillary (µm)			Length of lacteal (µm)
Control	EC-Foxc-DKO			Control	EC-Foxc-DKO		Control	EC-Foxc-DKO
7	5			368.785	263.46		261.004	131.268
9	6			364.532	356.739		253.04	141.885
11	8			383.215	335.095		283.351	131.023
	10				414.613			190.654
	12				297.734			142.567
	13				338.776			158.743
