# Supplementary material for: Endothelial FOXC1 and FOXC2 promote intestinal regeneration after ischemia–reperfusion injury
Source: EMBO Rep. 2023 May 8;24(7):e56030. doi: 10.15252/embr.202256030 (PMC10328078; doi:10.15252/embr.202256030)
Supplement: Supplementary file 5 — Source Data for Expanded View and Appendix [file EMBR-24-e56030-s011.zip › Figure EV1-5, Appendix Figure S1-4/4. Figure EV4/Figure EV4E-quantification of % lacteal length to blood capillary network length.xlsx]

## Sheet: Sheet1
Neonate ID				Percentage of lacteal length/blood capillary network length
Control	EC-Foxc-DKO			Control	EC-Foxc-DKO
7	5			70.7739	49.8248
9	6			69.4149	39.7729
11	8			73.9405	39.1002
	10				45.9836
	12				47.8841
	13				46.8577
