# Supplementary material for: Endothelial FOXC1 and FOXC2 promote intestinal regeneration after ischemia–reperfusion injury
Source: EMBO Rep. 2023 May 8;24(7):e56030. doi: 10.15252/embr.202256030 (PMC10328078; doi:10.15252/embr.202256030)
Supplement: Supplementary file 5 — Source Data for Expanded View and Appendix [file EMBR-24-e56030-s011.zip › Figure EV1-5, Appendix Figure S1-4/5. Figure EV5/Figure EV5C-Expression levels and frequencies of ISC & Wnt markers in crypt cells.xlsx]

## Sheet: Sheet1
	Lgr5
	Average Exp.	Frequency (%)
Control	0.136829	0.258065
EC-Foxc-DKO	0.0289242	0.0866667
	Olfm4
	Average Exp.	Frequency (%)
Control	1.36027	0.806452
EC-Foxc-DKO	0.741303	0.786667
	Ascl2
	Average Exp.	Frequency (%)
Control	0.146909	0.387097
EC-Foxc-DKO	0.0915984	0.186667
	Sox9
	Average Exp.	Frequency (%)
Control	0.383047	0.806452
EC-Foxc-DKO	0.234074	0.52
	Cd24a
	Average Exp.	Frequency (%)
Control	0.606617	0.83871
EC-Foxc-DKO	0.482442	0.746667
	Smoc2
	Average Exp.	Frequency (%)
Control	0.548819	0.806452
EC-Foxc-DKO	0.299401	0.646667
	Aldh1b1
	Average Exp.	Frequency (%)
Control	1.73708	1
EC-Foxc-DKO	1.28016	0.973333
	Mki67
	Average Exp.	Frequency (%)
Control	1.15343	0.935484
EC-Foxc-DKO	0.934406	0.973333
	Axin2
	Average Exp.	Frequency (%)
Control	0.343479	0.677419
EC-Foxc-DKO	0.204068	0.473333
