# Supplementary material for: Endothelial FOXC1 and FOXC2 promote intestinal regeneration after ischemia–reperfusion injury
Source: EMBO Rep. 2023 May 8;24(7):e56030. doi: 10.15252/embr.202256030 (PMC10328078; doi:10.15252/embr.202256030)
Supplement: Supplementary file 5 — Source Data for Expanded View and Appendix [file EMBR-24-e56030-s011.zip › Figure EV1-5, Appendix Figure S1-4/6. Appendix Figure S1/Appendix Figure S1B-quantification of FI of BODIPY C16 in intestine.xlsx]

## Sheet: Sheet1
Mouse ID				Relative fluorescent intensity (FI) of BODIPY C16 in the whole mount intestine
Control	EC-Foxc-DKO			Control	EC-Foxc-DKO
467	465			1.55132	1.28073
509	512			0.84721	1.08374
520	514			0.601472	0.633635
