# Supplementary material for: Endothelial FOXC1 and FOXC2 promote intestinal regeneration after ischemia–reperfusion injury
Source: EMBO Rep. 2023 May 8;24(7):e56030. doi: 10.15252/embr.202256030 (PMC10328078; doi:10.15252/embr.202256030)
Supplement: Supplementary file 5 — Source Data for Expanded View and Appendix [file EMBR-24-e56030-s011.zip › Figure EV1-5, Appendix Figure S1-4/6. Appendix Figure S1/Appendix Figure S1D-quantification of FI of BODIPY C16 in liver.xlsx]

## Sheet: Sheet1
Mouse ID				Relative fluorescent intensity (FI) of BODIPY C16 in the liver
Control	EC-Foxc-DKO			Control	EC-Foxc-DKO
467	465			0.882319	1.07127
509	512			0.922263	0.989273
520	514			1.19542	1.00043
