# Supplementary material for: Endothelial FOXC1 and FOXC2 promote intestinal regeneration after ischemia–reperfusion injury
Source: EMBO Rep. 2023 May 8;24(7):e56030. doi: 10.15252/embr.202256030 (PMC10328078; doi:10.15252/embr.202256030)
Supplement: Supplementary file 5 — Source Data for Expanded View and Appendix [file EMBR-24-e56030-s011.zip › Figure EV1-5, Appendix Figure S1-4/6. Appendix Figure S1/Appendix Figure S1E-quantification of FI of BODIPY C16 in intestinal content and serum.xlsx]

## Sheet: Sheet1
Mouse ID				Relative fluorescent intensity (FI) of BODIPY C16 in intestinal content
Control	EC-Foxc-DKO			Control	EC-Foxc-DKO
467	465			0.941368	1.31163
509	512			1.17839	1.08236
520	514			0.880247	0.799053
				Relative fluorescent intensity (FI) of BODIPY C16 in serum
				Control	EC-Foxc-DKO
				1.06547	1.00455
				1.01224	1.06857
				0.92229	0.99329
