# Supplementary material for: Endothelial FOXC1 and FOXC2 promote intestinal regeneration after ischemia–reperfusion injury
Source: EMBO Rep. 2023 May 8;24(7):e56030. doi: 10.15252/embr.202256030 (PMC10328078; doi:10.15252/embr.202256030)
Supplement: Supplementary file 5 — Source Data for Expanded View and Appendix [file EMBR-24-e56030-s011.zip › Figure EV1-5, Appendix Figure S1-4/6. Appendix Figure S1/Appendix Figure S1G-quantification of BODIPY uptake index.xlsx]

## Sheet: Sheet1
Mouse ID			Relative BODIPY uptake index
Control	EC-Foxc-DKO		Control	EC-Foxc-DKO
A581	A582		1.0126	0.440092
A599	A601		1.32202	1.18218
A600	A869		0.665385	1.66324
	A870			0.971342
