# Supplementary material for: Endothelial FOXC1 and FOXC2 promote intestinal regeneration after ischemia–reperfusion injury
Source: EMBO Rep. 2023 May 8;24(7):e56030. doi: 10.15252/embr.202256030 (PMC10328078; doi:10.15252/embr.202256030)
Supplement: Supplementary file 5 — Source Data for Expanded View and Appendix [file EMBR-24-e56030-s011.zip › Figure EV1-5, Appendix Figure S1-4/6. Appendix Figure S1/Appendix Figure S1H-body weight.xlsx]

## Sheet: Sheet1
Sample	Body weight (g)
Control	D1-Tm	D5-Tm	Tm-3w
A581	23.54	23.9	27.22
A583	25.94	25.45	28.01
A586	26.36	26.01	29.75
A587	25.94	25.97	28.73
A598	24.56	24.82	26.71
A599	23.59	24.09	26.66
A600	23.12	23.58	26.36
EC-Foxc-DKO	D1-Tm	D5-Tm	Tm-3w
A582	26.07	25.71	29.9
A584	25.3	26.07	28.3
A585	24.43	23.62	26.81
A601	23.25	23.45	26.3
A602	24.73	25.14	27.55
