# Supplementary material for: Endothelial FOXC1 and FOXC2 promote intestinal regeneration after ischemia–reperfusion injury
Source: EMBO Rep. 2023 May 8;24(7):e56030. doi: 10.15252/embr.202256030 (PMC10328078; doi:10.15252/embr.202256030)
Supplement: Supplementary file 5 — Source Data for Expanded View and Appendix [file EMBR-24-e56030-s011.zip › Figure EV1-5, Appendix Figure S1-4/7. Appendix Figure S2/Appendix Figure S2A-qPCR of FOXC1 and FOXC2 in HUVECs.xlsx]

## Sheet: Sheet1
Relative gene expression (mean value of ICAM as 1 fold)
Sample	ICAM	FOXC1	FOXC2
HUVEC-1	1.15819	4.32201	0.511944
HUVEC-2	0.889568	4.27814	1.16503
HUVEC-3	0.969833	3.84581	1.18748
HUVEC-4	0.98241	4.02553	1.1207
