# Supplementary material for: Endothelial FOXC1 and FOXC2 promote intestinal regeneration after ischemia–reperfusion injury
Source: EMBO Rep. 2023 May 8;24(7):e56030. doi: 10.15252/embr.202256030 (PMC10328078; doi:10.15252/embr.202256030)
Supplement: Supplementary file 5 — Source Data for Expanded View and Appendix [file EMBR-24-e56030-s011.zip › Figure EV1-5, Appendix Figure S1-4/7. Appendix Figure S2/Appendix Figure S2B-qPCR of FOXC1 and FOXC2 in HDLECs.xlsx]

## Sheet: Sheet1
Relative gene expression (mean value of LYVE1 as 1 fold)
Sample ID	LYVE1	FOXC1	FOXC2
HDLEC-1	0.375973	2.17084	0.71805
HDLEC-2	0.794241	1.85678	1.42382
HDLEC-3	1.21737	2.19228	0.764045
HDLEC-4	1.42746	2.14154	1.0831
HDLEC-5	1.18496	2.33145	0.799654
