# Supplementary material for: Endothelial FOXC1 and FOXC2 promote intestinal regeneration after ischemia–reperfusion injury
Source: EMBO Rep. 2023 May 8;24(7):e56030. doi: 10.15252/embr.202256030 (PMC10328078; doi:10.15252/embr.202256030)
Supplement: Supplementary file 5 — Source Data for Expanded View and Appendix [file EMBR-24-e56030-s011.zip › Figure EV1-5, Appendix Figure S1-4/8. Appendix Figure S3/Appendix Figure S3C-quantification of IgM expression (WB) in control and EC-Foxc-DKO mice.xlsx]

## Sheet: Sheet1
	Mouse ID
	Control sham	EC-Foxc-DKO sham	Control IR	EC-Foxc-DKO IR
	893	7576	895	904
	1128	7493	898	907
	1164	7573	909	1163
	1121	7570	1124	7595
	7489		1167	7594
			7488
			7574
	Relative IgM expression level (WB)
	Control sham	EC-Foxc-DKO sham	Control IR	EC-Foxc-DKO IR
	0.869449	0.903838	1.8519	2.4634
	1.28191	1.03076	1.51622	2.54603
	0.735409	1.37488	2.0254	2.30276
	1.19965	2.09782	1.36464	2.04253
	0.913582		1.95976	2.07411
			2.03564
			1.23072
