# Supplementary material for: Endothelial FOXC1 and FOXC2 promote intestinal regeneration after ischemia–reperfusion injury
Source: EMBO Rep. 2023 May 8;24(7):e56030. doi: 10.15252/embr.202256030 (PMC10328078; doi:10.15252/embr.202256030)
Supplement: Supplementary file 5 — Source Data for Expanded View and Appendix [file EMBR-24-e56030-s011.zip › Figure EV1-5, Appendix Figure S1-4/8. Appendix Figure S3/Appendix Figure S3E-quantification of IgM expression (WB) in PBS and RSPO3 treated EC-Foxc-DKO mice.xlsx]

## Sheet: Sheet1
Mouse ID			Relative IgM expression level (WB)
PBS	RSPO3		PBS	RSPO3
904	1108		1.07771	1.00015
907	1110		1.11386	0.716876
1163	1139		1.00744	0.370211
7595	1165		0.893586	0.880588
7594	1166		0.907403	0.639193
	1213			0.89402
	1169			0.903385
