# Supplementary material for: Endothelial FOXC1 and FOXC2 promote intestinal regeneration after ischemia–reperfusion injury
Source: EMBO Rep. 2023 May 8;24(7):e56030. doi: 10.15252/embr.202256030 (PMC10328078; doi:10.15252/embr.202256030)
Supplement: Supplementary file 7 — Source Data for Figure 1 [file EMBR-24-e56030-s010.zip]

Archive with 18 entries (15 files):
- Figure 1/Figure 1A-qPCR-Foxc1, Foxc2.xlsx
- Figure 1/Figure 1B WM-CD31 LYVE1/
- Figure 1/Figure 1B WM-CD31 LYVE1/1. No surgery.tif
- Figure 1/Figure 1B WM-CD31 LYVE1/2. IR-4h.tif
- Figure 1/Figure 1C WM-CD31 LYVE1 FOXC1/
- Figure 1/Figure 1C WM-CD31 LYVE1 FOXC1/B1.tif
- Figure 1/Figure 1C WM-CD31 LYVE1 FOXC1/B2.tif
- Figure 1/Figure 1C WM-CD31 LYVE1 FOXC1/B3.tif
- Figure 1/Figure 1C WM-CD31 LYVE1 FOXC1/B4.tif
- Figure 1/Figure 1C WM-CD31 LYVE1 FOXC1/B5.tif
- Figure 1/Figure 1C WM-CD31 LYVE1 FOXC1/B6.tif
- Figure 1/Figure 1C WM-CD31 LYVE1 FOXC1/B7.tif
- Figure 1/Figure 1C WM-CD31 LYVE1 FOXC1/B8.tif
- Figure 1/Figure 1D-quantification of FOXC1 FI.xlsx
- Figure 1/Figure 1F-qPCR-Foxc1, Foxc2.xlsx
- Figure 1/Figure 1G WM-CD31 LYVE1 FOXC1/
- Figure 1/Figure 1G WM-CD31 LYVE1 FOXC1/Control.tif
- Figure 1/Figure 1G WM-CD31 LYVE1 FOXC1/EC-Foxc-DKO.tif
