# Supplementary material for: Endothelial FOXC1 and FOXC2 promote intestinal regeneration after ischemia–reperfusion injury
Source: EMBO Rep. 2023 May 8;24(7):e56030. doi: 10.15252/embr.202256030 (PMC10328078; doi:10.15252/embr.202256030)
Supplement: Supplementary file 7 — Source Data for Figure 1 [file EMBR-24-e56030-s010.zip › Figure 1/Figure 1A-qPCR-Foxc1, Foxc2.xlsx]

## Sheet: Sheet1
			Relative Foxc1,Foxc2 in Eps (Foxc1 in BEC-sham as 1 fold)
Sample IDs			Foxc1 in EP		Foxc2 in EP
Sham	I/R-4h		Sham	I/R-4h	Sham	I/R-4h
689 EP	693 EP		0.0176756	0.0619667	0.00617944	0.0129063
688 EP	804 EP		0.0329146	0.0931876	0.00589023	0.0386073
774 EP	834 EP		0.0385998	0.0545987	0.00302128	0.00384382
830 EP	670 EP		0.0273091	0.055539	0.0115322	0.00988265
671 EP	3035 EP		0.0499231	0.0553841	0.00747391	0.00353414
			Relative Foxc1,Foxc2 in BECs (Foxc1 in BEC-sham as 1 fold)
Sample IDs			Foxc1 in BECs		Foxc2 in BECs
Sham	I/R-4h		Sham	I/R-4h	Sham	I/R-4h
954 B	1000 B		2.94491	2.69598	0.91169	0.794074
987 B	3001 B		0.271365	7.33133	0.235424	3.21511
989 B	3004 B		0.390594	5.14422	0.17724	4.03994
982 B	997 B		0.24446	2.10341	0.10925	1.49301
986 B	998 B		1.14867	5.05401	0.631158	1.39653
			Relative Foxc1,Foxc2 in LECs (Foxc1 in BEC-sham as 1 fold)
Sample IDs			Foxc1 in LECs		Foxc2 in LECs
Sham	I/R-4h		Sham	I/R-4h	Sham	I/R-4h
954 L	1000 L		0.411955	15.3626	0.120491	13.3111
987 L	3001 L		8.09618	20.7047	7.55767	5.94198
989 L	3004 L		7.98981	4.03583	7.34335	3.35569
982 L	997 L		4.34096	4.7113	3.84567	4.41685
986 L	998 L		13.7618	0.555567	11.6894	0.158867
698 L	693 L		12.638	1.03613	13.0386	0.579885
689 L	804 L		5.86232	11.2186	5.60479	7.66351
688 L	670 L		2.26014	26.2081	0.530885	28.486
	3035 L			5.6381		1.55372
