# Supplementary material for: Endothelial FOXC1 and FOXC2 promote intestinal regeneration after ischemia–reperfusion injury
Source: EMBO Rep. 2023 May 8;24(7):e56030. doi: 10.15252/embr.202256030 (PMC10328078; doi:10.15252/embr.202256030)
Supplement: Supplementary file 7 — Source Data for Figure 1 [file EMBR-24-e56030-s010.zip › Figure 1/Figure 1D-quantification of FOXC1 FI.xlsx]

## Sheet: Sheet1
Relative Fluorescent intenstity (FI) of FOXC1 staining
Mouse ID			BECs			LECs
No surgery	I/R-4h		Sham	I/R-4h		Sham	I/R-4h
A890	A889		1.11869	1.07201		0.581242	0.86834
A892	A918		0.732852	2.008		0.819605	1.73707
A919	A955		1.22392	1.27807		1.16399	0.913651
A985	A981		0.84681	1.93001		0.63753	1.4906
A990	A996		1.12311	2.18515		0.953987	1.09916
A3003	A999		0.954622	1.43781		0.725049	1.19911
