# Supplementary material for: Endothelial FOXC1 and FOXC2 promote intestinal regeneration after ischemia–reperfusion injury
Source: EMBO Rep. 2023 May 8;24(7):e56030. doi: 10.15252/embr.202256030 (PMC10328078; doi:10.15252/embr.202256030)
Supplement: Supplementary file 7 — Source Data for Figure 1 [file EMBR-24-e56030-s010.zip › Figure 1/Figure 1F-qPCR-Foxc1, Foxc2.xlsx]

## Sheet: Sheet1
Foxc1
Mouse ID				Relative Foxc1 expression (%)
Control	EC-Foxc-DKO			Control	EC-Foxc-DKO
#001	#008			111.518	30.3574
#002	#059			60.1463	28.9396
#018	302			76.0216	12.5004
#009	235			152.314	12.8905
	239				23.2582
Foxc2
Mouse ID				Relative Foxc2 expression (%)
Control	EC-Foxc-DKO			Control	EC-Foxc-DKO
#001	#008			132.885	14.9533
#002	#059			88.9463	6.48142
#018	302			61.1101	0.854173
#009	235			117.058	6.75111
	239				6.9473
