# Supplementary material for: Endothelial FOXC1 and FOXC2 promote intestinal regeneration after ischemia–reperfusion injury
Source: EMBO Rep. 2023 May 8;24(7):e56030. doi: 10.15252/embr.202256030 (PMC10328078; doi:10.15252/embr.202256030)
Supplement: Supplementary file 8 — Source Data for Figure 2 [file EMBR-24-e56030-s016.zip]

Archive with 42 entries (38 files):
- Figure 2/Figure 2B-HE/
- Figure 2/Figure 2B-HE/1. Control sham.jpeg
- Figure 2/Figure 2B-HE/2. EC-Foxc-DKO sham.jpeg
- Figure 2/Figure 2B-HE/3. Control IR.jpeg
- Figure 2/Figure 2B-HE/4. EC-Foxc-DKO IR.jpeg
- Figure 2/Figure 2C-Chiu score of EC-Foxc line.xlsx
- Figure 2/Figure 2D-Chiu score of EC-Foxc1 line.xlsx
- Figure 2/Figure 2E-Chiu score of EC-Foxc2 line.xlsx
- Figure 2/Figure 2F-qPCR-Cox-2, TNF-a, IL-6.xlsx
- Figure 2/Figure 2G-BrdU&EpCAM staining/
- Figure 2/Figure 2G-BrdU&EpCAM staining/1. Control, sham.TIF
- Figure 2/Figure 2G-BrdU&EpCAM staining/2. EC-Foxc-DKO, sham.TIF
- Figure 2/Figure 2G-BrdU&EpCAM staining/3. Control, IR.TIF
- Figure 2/Figure 2G-BrdU&EpCAM staining/4. EC-Foxc-DKO, IR.TIF
- Figure 2/Figure 2H-quantification of BrdU+ Eps.xlsx
- Figure 2/Figure 2I-IHC-b-catenin OLFM4/
- Figure 2/Figure 2I-IHC-b-catenin OLFM4/1-1. Control, sham, 3 colors.TIF
- Figure 2/Figure 2I-IHC-b-catenin OLFM4/1-2. Control, sham, 2 colors.TIF
- Figure 2/Figure 2I-IHC-b-catenin OLFM4/1-3. Control, sham, OLFM4.TIF
- Figure 2/Figure 2I-IHC-b-catenin OLFM4/1-4. Control, sham, b-catenin.TIF
- Figure 2/Figure 2I-IHC-b-catenin OLFM4/2-1. EC-Foxc-DKO, sham, 3 colors.TIF
- Figure 2/Figure 2I-IHC-b-catenin OLFM4/2-2. EC-Foxc-DKO, sham, 2 colors.TIF
- Figure 2/Figure 2I-IHC-b-catenin OLFM4/2-3. EC-Foxc-DKO, sham, OLFM4.TIF
- Figure 2/Figure 2I-IHC-b-catenin OLFM4/2-4. EC-Foxc-DKO, sham, b-catenin.TIF
- Figure 2/Figure 2I-IHC-b-catenin OLFM4/3-1. Control, IR, 3 colors.TIF
- Figure 2/Figure 2I-IHC-b-catenin OLFM4/3-2. Control, IR, 2 colors.TIF
- Figure 2/Figure 2I-IHC-b-catenin OLFM4/3-3. Control, IR, OLFM4.TIF
- Figure 2/Figure 2I-IHC-b-catenin OLFM4/3-4. Control, IR, b-catenin.TIF
- Figure 2/Figure 2I-IHC-b-catenin OLFM4/4-1. EC-Foxc-DKO, IR, 3 colors.TIF
- Figure 2/Figure 2I-IHC-b-catenin OLFM4/4-2, EC-Foxc-DKO, IR, 2 colors.TIF
- Figure 2/Figure 2I-IHC-b-catenin OLFM4/4-3. EC-Foxc-DKO, IR, OLFM4.TIF
- Figure 2/Figure 2I-IHC-b-catenin OLFM4/4-4. EC-Foxc-DKO, IR, b-catenin.TIF
- Figure 2/Figure 2J-quantification of FI of b-catenin in OLFM4+ cells.xlsx
- Figure 2/Figure 2K-quantification of number of OLFM4+ stem cells per crypt.xlsx
- Figure 2/Figure 2L-IHC-CCND1/
- Figure 2/Figure 2L-IHC-CCND1/1. Control sham.TIF
- Figure 2/Figure 2L-IHC-CCND1/2. EC-Foxc-DKO, sham.TIF
- Figure 2/Figure 2L-IHC-CCND1/3. Control, IR-24h.TIF
- Figure 2/Figure 2L-IHC-CCND1/4. EC-Foxc-DKO, IR-24h.TIF
- Figure 2/Figure 2L-IHC-CCND1/5. Control, IR-48h.TIF
- Figure 2/Figure 2L-IHC-CCND1/6. EC-Foxc-DKO, IR-48h.TIF
- Figure 2/Figure 2M-quantification of number of CCND1+ cells per crypt.xlsx
