# Supplementary material for: Endothelial FOXC1 and FOXC2 promote intestinal regeneration after ischemia–reperfusion injury
Source: EMBO Rep. 2023 May 8;24(7):e56030. doi: 10.15252/embr.202256030 (PMC10328078; doi:10.15252/embr.202256030)
Supplement: Supplementary file 8 — Source Data for Figure 2 [file EMBR-24-e56030-s016.zip › Figure 2/Figure 2C-Chiu score of EC-Foxc line.xlsx]

## Sheet: Sheet1
Control: Foxc1fl/fl;Foxc2fl/fl
EC-Foxc-DKO: Cdh5-CreERT2;Foxc1fl/fl;Foxc2fl/fl
Mouse ID						Chiu Score
Control sham	EC-Foxc-DKO sham	Control I/R-24h	EC-Foxc-DKO I/R-24h			Control sham	EC-Foxc-DKO sham	Control I/R-24h	EC-Foxc-DKO I/R-24h
2356	2344	3088	3080			0	0	1	5
2348	2374	3112	3111			0	0	1	5
3759	3764	3756	3752			0	0	1	3
		3763	3758					0	3
		3723	3721					1	2
		7227	3722					2	3
		7209	7207					2	3
		7211	7208					0	5
		7224	7225					3	5
		7491	7226					2	3
			7490						5
			7460						3
