# Supplementary material for: Endothelial FOXC1 and FOXC2 promote intestinal regeneration after ischemia–reperfusion injury
Source: EMBO Rep. 2023 May 8;24(7):e56030. doi: 10.15252/embr.202256030 (PMC10328078; doi:10.15252/embr.202256030)
Supplement: Supplementary file 8 — Source Data for Figure 2 [file EMBR-24-e56030-s016.zip › Figure 2/Figure 2D-Chiu score of EC-Foxc1 line.xlsx]

## Sheet: Sheet1
Control: Foxc1fl/fl
EC-Foxc1-KO: Cdh5-CreERT2;Foxc1fl/fl
Mouse ID				Chiu Score
Control I/R-24h	EC-Foxc1-KO I/R-24h			Control I/R-24h	EC-Foxc1-KO I/R-24h
8958	7645			2	3
8959	7649			2	3
8971	8960			0	2
8950	8949			1	2
6903	6902			3	2
402	398			2	3
404	526			1	2
529	527			2	2
603	601			1	3
	606				4
