# Supplementary material for: Endothelial FOXC1 and FOXC2 promote intestinal regeneration after ischemia–reperfusion injury
Source: EMBO Rep. 2023 May 8;24(7):e56030. doi: 10.15252/embr.202256030 (PMC10328078; doi:10.15252/embr.202256030)
Supplement: Supplementary file 8 — Source Data for Figure 2 [file EMBR-24-e56030-s016.zip › Figure 2/Figure 2E-Chiu score of EC-Foxc2 line.xlsx]

## Sheet: Sheet1
Control: Foxc2fl/fl
EC-Foxc2-KO: Cdh5-CreERT2;Foxc2fl/fl
Mouse ID				Chiu score
Control I/R-24h	EC-Foxc2-KO I/R-24h			Control I/R-24h	EC-Foxc2-KO I/R-24h
580	582			2	3
667	763			0	3
764	765			1	3
780	779			2	1
774	776			3	3
775	778			1	3
852	855			1	3
853				3
854				1
