# Supplementary material for: Endothelial FOXC1 and FOXC2 promote intestinal regeneration after ischemia–reperfusion injury
Source: EMBO Rep. 2023 May 8;24(7):e56030. doi: 10.15252/embr.202256030 (PMC10328078; doi:10.15252/embr.202256030)
Supplement: Supplementary file 8 — Source Data for Figure 2 [file EMBR-24-e56030-s016.zip › Figure 2/Figure 2F-qPCR-Cox-2, TNF-a, IL-6.xlsx]

## Sheet: Sheet1
Cox-2
Sample IDs					Relative exp. of Cox-2
Control sham	EC-Foxc-DKO sham	Control IR	EC-Foxc-DKO IR		Control sham	EC-Foxc-DKO sham	Control IR	EC-Foxc-DKO IR
A586	A629	950	946		0.916372	0.564637	4.72494	19.0444
A587	A643	954	947		0.700314	1.01531	13.1528	15.2436
A627	A645	1006	949		1.16997	1.21691	3.41794	9.03983
A628	A646	1007	951		1.04293	0.948104	8.55022	16.6213
A644	A647	1048	952		1.17042	1.17729	3.53317	3.72514
		1025	953				2.21294	5.66586
			1010					14.4263
TNF-a
Sample IDs					Relative exp. of TNF-a
Control sham	EC-Foxc-DKO sham	Control IR	EC-Foxc-DKO IR		Control sham	EC-Foxc-DKO sham	Control IR	EC-Foxc-DKO IR
A586	A629	950	946		0.71882	1.56194	2.20747	4.87948
A587	A643	954	947		2.1972	0.402026	1.26757	6.5503
A627	A645	1006	949		0.809062	0.182237	1.98581	3.15483
A628	A646	1007	951		0.906503	0.397565	1.69161	2.23415
A644	A647	1048	952		0.368419	1.56612	0.583469	0.717505
		1025	953				0.54051	0.745559
		1041	1010				1.58894	2.09419
		1045	1043				0.899624	2.50428
		1051	1046				3.3006	1.72157
			1047					2.58362
			1009					4.94531
IL-6
Sample IDs					Relative exp. of IL-6
Control sham	EC-Foxc-DKO sham	Control IR	EC-Foxc-DKO IR		Control sham	EC-Foxc-DKO sham	Control IR	EC-Foxc-DKO IR
A586	A629	950	946		0.705038	1.21381	12.0562	42.2839
A587	A643	954	947		1.60455	0.575857	34.5122	91.6376
A627	A645	1006	949		0.707486	0.736043	27.2031	65.1654
A628	A646	1007	951		1.2795	1.20926	44.5814	61.5222
A644	A647	1048	952		0.703424	1.05912	7.65836	13.9904
		1025	953				10.4206	10.1333
		1041	1010				1.52912	93.7579
		1045	1043				2.89461	3.58433
		1051	1046				10.9716	1.01516
			1047					14.7916
			1009					13.7962
