# Supplementary material for: Endothelial FOXC1 and FOXC2 promote intestinal regeneration after ischemia–reperfusion injury
Source: EMBO Rep. 2023 May 8;24(7):e56030. doi: 10.15252/embr.202256030 (PMC10328078; doi:10.15252/embr.202256030)
Supplement: Supplementary file 8 — Source Data for Figure 2 [file EMBR-24-e56030-s016.zip › Figure 2/Figure 2H-quantification of BrdU+ Eps.xlsx]

## Sheet: Sheet1
Mouse ID						BrdU+ epithelial cells per crypt
Control sham	EC-Foxc-DKO sham	Control I/R-24h	EC-Foxc-DKO I/R-24h			Control sham	EC-Foxc-DKO sham	Control I/R-24h	EC-Foxc-DKO I/R-24h
2356	2374	3088	3080			9.88889	8.88571	18.8571	7.67857
2348	2344	7209	7207			11.55	8.83871	24.2692	11.579
7946	7947	7211	7225			12.0698	12.9032	19.5333	12.6296
7961		7227	7226			15.8696		18.2821	16.4444
		7943	7945					18.2222	18
		7962	7964					20.1861	13.9091
