# Supplementary material for: Endothelial FOXC1 and FOXC2 promote intestinal regeneration after ischemia–reperfusion injury
Source: EMBO Rep. 2023 May 8;24(7):e56030. doi: 10.15252/embr.202256030 (PMC10328078; doi:10.15252/embr.202256030)
Supplement: Supplementary file 8 — Source Data for Figure 2 [file EMBR-24-e56030-s016.zip › Figure 2/Figure 2J-quantification of FI of b-catenin in OLFM4+ cells.xlsx]

## Sheet: Sheet1
Mouse ID						Relative fluorescent intensity (FI) of β-catenin in OLFM4+ stem cells
Control sham	EC-Foxc-DKO sham	control I/R-48h	EC-Foxc-DKO I/R-48h			Control sham	EC-Foxc-DKO sham	control I/R-48h	EC-Foxc-DKO I/R-48h
2356	2228	2330	2334			1.06855	0.926263	3.29399	0.686891
2348	2374	2349	2345			1.10948	0.956939	4.43794	1.28276
7946	2344	2373	2372			0.944851	0.678264	3.21038	1.40721
7961	7947	2376	2375			0.877121	0.863414	3.50212	3.04214
