# Supplementary material for: Endothelial FOXC1 and FOXC2 promote intestinal regeneration after ischemia–reperfusion injury
Source: EMBO Rep. 2023 May 8;24(7):e56030. doi: 10.15252/embr.202256030 (PMC10328078; doi:10.15252/embr.202256030)
Supplement: Supplementary file 8 — Source Data for Figure 2 [file EMBR-24-e56030-s016.zip › Figure 2/Figure 2K-quantification of number of OLFM4+ stem cells per crypt.xlsx]

## Sheet: Sheet1
Mouse ID						Number of OLFM4+ stem cells per crypt
Control sham	EC-Foxc-DKO sham	Control I/R-48h	EC-Foxc-DKO I/R-48h			Control sham	EC-Foxc-DKO sham	Control I/R-48h	EC-Foxc-DKO I/R-48h
2356	2374	2373	2372			11.5625	11.7278	11.4554	8.05279
2348	2344	2376	2375			10.4389	11.0833	9.2381	6.11111
3759	3465	3099	3098			10.1889	10.6	8.88889	6.13333
3961	3764	3976	3100			10.1833	8.91667	8	6.16667
		3979	3973					7.66667	6.87778
