# Supplementary material for: Endothelial FOXC1 and FOXC2 promote intestinal regeneration after ischemia–reperfusion injury
Source: EMBO Rep. 2023 May 8;24(7):e56030. doi: 10.15252/embr.202256030 (PMC10328078; doi:10.15252/embr.202256030)
Supplement: Supplementary file 8 — Source Data for Figure 2 [file EMBR-24-e56030-s016.zip › Figure 2/Figure 2M-quantification of number of CCND1+ cells per crypt.xlsx]

## Sheet: Sheet1
	Mouse ID
	Sham			I/R-24h			I/R-48h
	Control	EC-Foxc-DKO		Control	EC-Foxc-DKO		Control	EC-Foxc-DKO
	2231	2228		3723	3080		2373	2372
	2348	2344		3756	3111		2376	2375
	2356	2374		3763	3721		3099	3098
	3759	3465		3088	3722		3976	3100
	3961	3764		7227	3752		3979
					3758
	Number of CCND1+ cells per crypt
	Sham			I/R-24h			I/R-48h
	Control	EC-Foxc-DKO		Control	EC-Foxc-DKO		Control	EC-Foxc-DKO
	20.6111	21.5294		23.9231	19.2692		37.8333	15.3448
	26.4615	21.875		27.4615	17.6667		34.8333	22.9524
	22.6923	19.5385		31.6429	17.25		37.1	22.375
	22.7333	16.75		30.2	17.9091		51.4211	19.7692
	21.4118	22.0909		36.6	17.8		60.5
					16.5
