# Supplementary material for: Endothelial FOXC1 and FOXC2 promote intestinal regeneration after ischemia–reperfusion injury
Source: EMBO Rep. 2023 May 8;24(7):e56030. doi: 10.15252/embr.202256030 (PMC10328078; doi:10.15252/embr.202256030)
Supplement: Supplementary file 9 — Source Data for Figure 3 [file EMBR-24-e56030-s002.zip]

Archive with 14 entries (13 files):
- Figure 3/Figure 3B, 3C, 3D-Chiu scoring.xlsx
- Figure 3/Figure 3E-quantification of BrdU+ epithelial cells per crypt.xlsx
- Figure 3/Figure 3F-b-catenin OLFM4 staining/
- Figure 3/Figure 3F-b-catenin OLFM4 staining/1. Control, 3 colors.TIF
- Figure 3/Figure 3F-b-catenin OLFM4 staining/2. Control, 2 colors.TIF
- Figure 3/Figure 3F-b-catenin OLFM4 staining/3. Control, OLFM4.TIF
- Figure 3/Figure 3F-b-catenin OLFM4 staining/4. Control, b-catenin.TIF
- Figure 3/Figure 3F-b-catenin OLFM4 staining/5. LEC-Foxc-DKO, 3 colors.TIF
- Figure 3/Figure 3F-b-catenin OLFM4 staining/6. LEC-Foxc-DKO, 2 colors.TIF
- Figure 3/Figure 3F-b-catenin OLFM4 staining/7. LEC-Foxc-DKO, OLFM4.TIF
- Figure 3/Figure 3F-b-catenin OLFM4 staining/8. LEC-Foxc-DKO, b-catenin.TIF
- Figure 3/Figure 3G-quantification of FI-b-catenin.xlsx
- Figure 3/Figure 3H-quantification of OLFM4+ cells per crypt.xlsx
- Figure 3/Figure 3I-CCND1+ cells per crypt.xlsx
