# Supplementary material for: Endothelial FOXC1 and FOXC2 promote intestinal regeneration after ischemia–reperfusion injury
Source: EMBO Rep. 2023 May 8;24(7):e56030. doi: 10.15252/embr.202256030 (PMC10328078; doi:10.15252/embr.202256030)
Supplement: Supplementary file 9 — Source Data for Figure 3 [file EMBR-24-e56030-s002.zip › Figure 3/Figure 3B, 3C, 3D-Chiu scoring.xlsx]

## Sheet: Sheet1
Figure 3B
Control: Foxc1fl/fl;Foxc2fl/fl
LEC-Foxc-DKO: Vegfr3-CreERT2;Foxc1fl/fl;Foxc2fl/fl
Mouse ID				Chiu Score
Control	LEC-Foxc-DKO			Control	LEC-Foxc-DKO
6957	6952			2	3
6985	6955			1	3
6988	6959			2	5
O55	6986			2	4
O52	6987			3	1
O53	O51			1	2
O57	O54			1	2
347	289			2	2
348	292			2	4
	340				4
	341				4
	344				1
	345				4
Figure 3C
Control: Foxc1fl/fl
LEC-Foxc1-KO: Vegfr3-CreERT2;Foxc1fl/fl
Mouse ID				Chiu Score
Control	LEC-Foxc1-KO			Control	LEC-Foxc1-KO
O87	O83			2	4
O88	O84			0	2
150	O85			2	4
155	229			1	1
154	231			1	1
230	232			1	4
304	233			1	1
353	234			0	0
355	352			3	5
356	354			0	3
349	537			2	2
350	539			1	3
351				2
412				2
Figure 3D
Control: Foxc2fl/fl
LEC-Foxc2-KO: Vegfr3-CreERT2;Foxc2fl/fl
Mouse ID				Chiu Score
Control	LEC-Foxc2-KO			Control	LEC-Foxc2-KO
6919	6913			3	2
O21	6915			0	3
O22	6918			1	2
O23	O24			2	3
156	O25			1	4
158	296			1	1
297	300			1	2
298	327			0	1
299	331			1	5
328	334			0	2
329				1
