# Supplementary material for: Endothelial FOXC1 and FOXC2 promote intestinal regeneration after ischemia–reperfusion injury
Source: EMBO Rep. 2023 May 8;24(7):e56030. doi: 10.15252/embr.202256030 (PMC10328078; doi:10.15252/embr.202256030)
Supplement: Supplementary file 9 — Source Data for Figure 3 [file EMBR-24-e56030-s002.zip › Figure 3/Figure 3E-quantification of BrdU+ epithelial cells per crypt.xlsx]

## Sheet: Sheet1
Mouse ID				Number of BrdU+ epithelial cells per crypt
Control	LEC-Foxc-DKO			Control	LEC-Foxc-DKO
O52	O51			19.1618	13.463
O53	O54			18.5789	14.2128
O55	292			18.766	10.1463
O57	6952			16.9394	16.9091
6957	6955			19.1351	15.9655
	6959				15.0952
