# Supplementary material for: Endothelial FOXC1 and FOXC2 promote intestinal regeneration after ischemia–reperfusion injury
Source: EMBO Rep. 2023 May 8;24(7):e56030. doi: 10.15252/embr.202256030 (PMC10328078; doi:10.15252/embr.202256030)
Supplement: Supplementary file 9 — Source Data for Figure 3 [file EMBR-24-e56030-s002.zip › Figure 3/Figure 3G-quantification of FI-b-catenin.xlsx]

## Sheet: Sheet1
Control	control 1	13839.8		16851.3		0.82129	6957					Vegfr3-Cre;c1/2ff line
	control 2	20503.5		16851.3		1.21673	6985					sham	IR-24h
	control 3	17985.5		16851.3		1.0673	6988				con		6957
	control 4	17356.9		16851.3		1.03001	O55						6985
	control 5	30125		16851.3		1.7877	O52						6988
	control 6	25105.8		16851.3		1.48984	O53						O55
	control 7	21396.8		16851.3		1.26974	O57						O52
	control 8	26744.9		16851.3		1.58711	347						O53
	control 9	28376.6		16851.3		1.68394	348						O57
													347
													348
LEC-Foxc-DKO	o54	15744.2		16851.3		0.9343	6952
	mut-1	12531.5		16851.3		0.743652	6955
	mut-2	17171.8		16851.3		1.01902	6959
	mut-3	19445.8		16851.3		1.15396	6986				mut		6952
	mut-4	17711.7		16851.3		1.05106	6987						6955
	mut-5	15701		16851.3		0.931737	O51						6959
	mut-6	18513.5		16851.3		1.09864	O54						6986
	mut-7	24146		16851.3		1.43289	289						6987
	mut-8	11795.1		16851.3		0.699955	292						O51
	mut-9	15752.2		16851.3		0.934779	340						O54
							341						289
		16851.3					344						292	345
													340
													341
													344
Control: Foxc1fl/fl;Foxc2fl/fl
LEC-Foxc-DKO: Vegfr3-CreERT2;Foxc1fl/fl;Foxc2fl/fl
Mouse ID				Relative fluorescent intensity (FI)of β-catenin in OLFM4+ stem cells
Control	LEC-Foxc-DKO			Control	LEC-Foxc-DKO
6957	6952			0.82129	0.9343
6985	6955			1.21673	0.743652
6988	6959			1.0673	1.01902
O55	6986			1.03001	1.15396
O52	6987			1.7877	1.05106
O53	O51			1.48984	0.931737
O57	O54			1.26974	1.09864
347	289			1.58711	1.43289
348	292			1.68394	0.699955
	340				0.934779
