# Supplementary material for: Endothelial FOXC1 and FOXC2 promote intestinal regeneration after ischemia–reperfusion injury
Source: EMBO Rep. 2023 May 8;24(7):e56030. doi: 10.15252/embr.202256030 (PMC10328078; doi:10.15252/embr.202256030)
Supplement: Supplementary file 9 — Source Data for Figure 3 [file EMBR-24-e56030-s002.zip › Figure 3/Figure 3H-quantification of OLFM4+ cells per crypt.xlsx]

## Sheet: Sheet1
Mouse ID				Number of OLFM4+ cells/crypt
Control	LEC-Foxc-DKO			Control	LEC-Foxc-DKO
O52	O51			12.9894	9.2884
O53	O54			12.0517	9.76769
O55	289			11.3827	9.41846
O57	292			13.101	9.59422
347	340			11.4583	10.0726
	341				9.2019
