# Supplementary material for: Endothelial FOXC1 and FOXC2 promote intestinal regeneration after ischemia–reperfusion injury
Source: EMBO Rep. 2023 May 8;24(7):e56030. doi: 10.15252/embr.202256030 (PMC10328078; doi:10.15252/embr.202256030)
Supplement: Supplementary file 9 — Source Data for Figure 3 [file EMBR-24-e56030-s002.zip › Figure 3/Figure 3I-CCND1+ cells per crypt.xlsx]

## Sheet: Sheet1
Mouse ID			Number of CCND1+ cells per crypt
Control	LEC-Foxc-DKO		Control	LEC-Foxc-DKO
6957	6955		26.2632	23.4545
6988	6959		29.2	27.5652
O53	6952		32.5	22.963
O52	O54		30.9048	24.8
O55	292		25.375	21.6
347	341		28.25	21.1111
348	340		29.7727	20.9565
	345			23.1481
