# Supplementary material for: Endothelial FOXC1 and FOXC2 promote intestinal regeneration after ischemia–reperfusion injury
Source: EMBO Rep. 2023 May 8;24(7):e56030. doi: 10.15252/embr.202256030 (PMC10328078; doi:10.15252/embr.202256030)
Supplement: Supplementary file 10 — Source Data for Figure 4 [file EMBR-24-e56030-s003.zip]

Archive with 18 entries (16 files):
- Figure 4/Figure 4A-WM-VEGFR2 CD31/
- Figure 4/Figure 4A-WM-VEGFR2 CD31/1-1. Control, sham, 2 colors.tif
- Figure 4/Figure 4A-WM-VEGFR2 CD31/1-2. Control, sham, VEGFR2.tif
- Figure 4/Figure 4A-WM-VEGFR2 CD31/2-1. EC-Foxc-DKO, sham, 2 colors.tif
- Figure 4/Figure 4A-WM-VEGFR2 CD31/2-2. EC-Foxc-DKO, sham, VEGFR2.tif
- Figure 4/Figure 4A-WM-VEGFR2 CD31/3-1. Control, IR, 2 colors.tif
- Figure 4/Figure 4A-WM-VEGFR2 CD31/3-2. Control, IR, VEGFR2.tif
- Figure 4/Figure 4A-WM-VEGFR2 CD31/4-1. EC-Foxc-DKO, IR, 2 colors.tif
- Figure 4/Figure 4A-WM-VEGFR2 CD31/4-2. EC-Foxc-DKO, IR, VEGFR2.tif
- Figure 4/Figure 4B-WM-VEGFR3 LYVE1/
- Figure 4/Figure 4B-WM-VEGFR3 LYVE1/1-1. Control, sham, 2 colors.tif
- Figure 4/Figure 4B-WM-VEGFR3 LYVE1/1-2. Control, sham, VEGFR3.tif
- Figure 4/Figure 4B-WM-VEGFR3 LYVE1/2-1. EC-Foxc-DKO, sham, 2 colors.tif
- Figure 4/Figure 4B-WM-VEGFR3 LYVE1/2-2. EC-Foxc-DKO, sham, VEGFR3.tif
- Figure 4/Figure 4B-WM-VEGFR3 LYVE1/3-1. Control, IR, 2 colors.tif
- Figure 4/Figure 4B-WM-VEGFR3 LYVE1/3-2. Control, IR, VEGFR3.tif
- Figure 4/Figure 4B-WM-VEGFR3 LYVE1/4-1. EC-Foxc-DKO, IR, 2 colors.tif
- Figure 4/Figure 4B-WM-VEGFR3 LYVE1/4-2. EC-Foxc-DKO, IR, VEGFR3.tif
