# Supplementary material for: Endothelial FOXC1 and FOXC2 promote intestinal regeneration after ischemia–reperfusion injury
Source: EMBO Rep. 2023 May 8;24(7):e56030. doi: 10.15252/embr.202256030 (PMC10328078; doi:10.15252/embr.202256030)
Supplement: Supplementary file 11 — Source Data for Figure 5 [file EMBR-24-e56030-s012.zip]

Archive with 16 entries (14 files):
- Figure 5/Figure 5A-IHC-BrdU CD31 LYVE1/
- Figure 5/Figure 5A-IHC-BrdU CD31 LYVE1/1. Control, sham (insert 1,2 are included).tif
- Figure 5/Figure 5A-IHC-BrdU CD31 LYVE1/2. EC-Foxc-DKO, sham (insert 3,4 are included).tif
- Figure 5/Figure 5A-IHC-BrdU CD31 LYVE1/3. Control, IR (insert 5,6 are included).tif
- Figure 5/Figure 5A-IHC-BrdU CD31 LYVE1/4. EC-Foxc-DKO, IR (insert 7,8 are included).tif
- Figure 5/Figure 5B-quantification of BrdU+ BECs and LECs.xlsx
- Figure 5/Figure 5C-IHC-TUNEL CD31 LYVE1/
- Figure 5/Figure 5C-IHC-TUNEL CD31 LYVE1/1. Control sham.tif
- Figure 5/Figure 5C-IHC-TUNEL CD31 LYVE1/2. EC-Foxc-DKO sham.tif
- Figure 5/Figure 5C-IHC-TUNEL CD31 LYVE1/3. Control IR.tif
- Figure 5/Figure 5C-IHC-TUNEL CD31 LYVE1/4. EC-Foxc-DKO IR (insert 1,2,3,4 are included).tif
- Figure 5/Figure 5D-quantification of TUNEL+ (apoptotic) BECs and LECs.xlsx
- Figure 5/Figure 5E-length of blood capillaries and lacteals.xlsx
- Figure 5/Figure 5F-ratio of lacteal length to blood capillary length.xlsx
- Figure 5/Figure 5G-Number of branches per villus.xlsx
- Figure 5/Figure 5H-Number of branching points per villus.xlsx
