# Supplementary material for: Endothelial FOXC1 and FOXC2 promote intestinal regeneration after ischemia–reperfusion injury
Source: EMBO Rep. 2023 May 8;24(7):e56030. doi: 10.15252/embr.202256030 (PMC10328078; doi:10.15252/embr.202256030)
Supplement: Supplementary file 11 — Source Data for Figure 5 [file EMBR-24-e56030-s012.zip › Figure 5/Figure 5B-quantification of BrdU+ BECs and LECs.xlsx]

## Sheet: Sheet1
Mouse ID					Number of BrdU+ BECs (BrdU+/CD31+/LYVE1-) per blood vessel (CD31+LYVE1-) area (0.1 mm^2)
Control sham	EC-Foxc-DKO sham	Control IR	EC-Foxc-DKO IR		Control sham	EC-Foxc-DKO sham	Control IR	EC-Foxc-DKO IR
7986	7985	7898	7987		1.99831	0.924483	4.90956	1.99059
7963	7965	3725	7988		0.606394	1.62791	2.44299	0.964206
7895	7949	7848	3724		0.911707	1.70504	6.75471	1.73974
7897		7984	7917		2.42637		3.6463	0.886987
		7989	7992				3.70899	1.87306
		7993					4.64468
Mouse ID					Number of BrdU+ LECs (BrdU+/CD31+/LYVE1+) per lymphatic vessel (CD31+LYVE1+) area (0.1 mm^2)
Control sham	EC-Foxc-DKO sham	Control IR	EC-Foxc-DKO IR		Control sham	EC-Foxc-DKO sham	Control IR	EC-Foxc-DKO IR
7895	7965	7898	3724		0.45806	0.557306	1.18857	0.706444
7897	7985	7848	7917		0.456808	0.24091	1.24337	0.882208
7963	7949	7993	7988		0.694062	0.442321	1.60043	0.246353
7986	6905	7984	7987		0.322764	0.262605	0.995549	0.340559
6904	6907	7989	7992		0.578919	0.3714	0.935426	0.484146
6908		8911	8927		0.444069		1.63513	0.491355
		8986	8913				1.6594	0.744493
		8907	8957				1.64388	0.855097
