# Supplementary material for: Endothelial FOXC1 and FOXC2 promote intestinal regeneration after ischemia–reperfusion injury
Source: EMBO Rep. 2023 May 8;24(7):e56030. doi: 10.15252/embr.202256030 (PMC10328078; doi:10.15252/embr.202256030)
Supplement: Supplementary file 11 — Source Data for Figure 5 [file EMBR-24-e56030-s012.zip › Figure 5/Figure 5D-quantification of TUNEL+ (apoptotic) BECs and LECs.xlsx]

## Sheet: Sheet1
Mouse ID						Number of TUNEL+ BECs (TUNEL+CD31+LYVE1-) per blood vessel (CD31+LYVE1-) area (0.1mm^2)
Control sham	EC-Foxc-DKO sham	Control IR	EC-Foxc-DKO IR			Control sham	EC-Foxc-DKO sham	Control IR	EC-Foxc-DKO IR
3759	2344	3723	7207			5.58261	7.88696	5.03533	56.4422
3961	2374	3756	7208			7.11005	19.0241	3.81091	37.5735
2356	3764	7209	7225			3.4611	5.28279	25.3095	64.2601
7895		7211	7226			1.56869		9.01866	61.7734
7897		7227	7460			2.74723		24.8378	39.0419
		7491	7490					20.0995	39.6181
						Number of TUNEL+ LECs (TUNEL+CD31+LYVE1+) per lymphatic vessel (CD31+LYVE1+) area (0.1mm^2)
						Control sham	EC-Foxc-DKO sham	Control IR	EC-Foxc-DKO IR
						0.473015	6.72692	7.75709	48.8035
						5.31348	1.32637	7.50746	33.5932
						1.1368	2.87696	23.4793	28.4145
						1.4796		10.5817	25.1004
						5.02432		3.89455	41.7201
								20.0769	52.6067
