# Supplementary material for: Endothelial FOXC1 and FOXC2 promote intestinal regeneration after ischemia–reperfusion injury
Source: EMBO Rep. 2023 May 8;24(7):e56030. doi: 10.15252/embr.202256030 (PMC10328078; doi:10.15252/embr.202256030)
Supplement: Supplementary file 11 — Source Data for Figure 5 [file EMBR-24-e56030-s012.zip › Figure 5/Figure 5E-length of blood capillaries and lacteals.xlsx]

## Sheet: Sheet1
Mouse ID					Blood capillary length (um)
Control sham	EC-Foxc-DKO sham	Control IR	EC-Foxc-DKO IR		Control sham	EC-Foxc-DKO sham	Control IR	EC-Foxc-DKO IR
#7657	#7663	#7642	#7641		262.724	264.472	154.176	139.034
#7662	#7665	#7643	#7292		270.555	260.138	155.631	112.442
#7664	#7667	#7294	#7246		256.463	236.772	180.406	144.454
#7374	#7375	#7296	#7293		316.913	255.034	167.976	122.811
	#7504	#7245				291.396	195.686
					Lacteal length (um)
					Control sham	EC-Foxc-DKO sham	Control IR	EC-Foxc-DKO IR
					202.444	186.247	133.963	97.1647
					200.562	176.557	135.789	87.8555
					187.629	165.9	147.472	99.8852
					244.817	168.844	146.713	80.8061
						148.585	156.093
