# Supplementary material for: Endothelial FOXC1 and FOXC2 promote intestinal regeneration after ischemia–reperfusion injury
Source: EMBO Rep. 2023 May 8;24(7):e56030. doi: 10.15252/embr.202256030 (PMC10328078; doi:10.15252/embr.202256030)
Supplement: Supplementary file 11 — Source Data for Figure 5 [file EMBR-24-e56030-s012.zip › Figure 5/Figure 5F-ratio of lacteal length to blood capillary length.xlsx]

## Sheet: Sheet1
Mouse ID					% Lacteal length/blood capillary network length
Control sham	EC-Foxc-DKO sham	Control IR	EC-Foxc-DKO IR		Control sham	EC-Foxc-DKO sham	Control IR	EC-Foxc-DKO IR
#7657	#7663	#7642	#7641		76.8595	70.0342	86.9953	71.9037
#7662	#7665	#7643	#7292		74.1418	67.6928	87.1567	78.5967
#7664	#7667	#7294	#7246		73.1237	69.8808	81.1363	69.7118
#7374	#7375	#7296	#7293		77.1785	66.0051	86.9999	67.6525
	#7504	#7245				63.4777	79.6351
