# Supplementary material for: Endothelial FOXC1 and FOXC2 promote intestinal regeneration after ischemia–reperfusion injury
Source: EMBO Rep. 2023 May 8;24(7):e56030. doi: 10.15252/embr.202256030 (PMC10328078; doi:10.15252/embr.202256030)
Supplement: Supplementary file 11 — Source Data for Figure 5 [file EMBR-24-e56030-s012.zip › Figure 5/Figure 5G-Number of branches per villus.xlsx]

## Sheet: Sheet1
Mouse ID					Number of blood capillary branches per villus
Control sham	EC-Foxc-DKO sham	Control IR	EC-Foxc-DKO IR		Control sham	EC-Foxc-DKO sham	Control IR	EC-Foxc-DKO IR
7657	7663	7642	7641		142.32	132.071	108.387	77
7662	7665	7643	7292		158.588	144.588	100.545	67.1111
7664	7667	7294	7293		150.632	136.778	82.8846	55.8667
	7375	7296	7346			136	93.1818	71.6364
		7345					78.625
