# Supplementary material for: Endothelial FOXC1 and FOXC2 promote intestinal regeneration after ischemia–reperfusion injury
Source: EMBO Rep. 2023 May 8;24(7):e56030. doi: 10.15252/embr.202256030 (PMC10328078; doi:10.15252/embr.202256030)
Supplement: Supplementary file 11 — Source Data for Figure 5 [file EMBR-24-e56030-s012.zip › Figure 5/Figure 5H-Number of branching points per villus.xlsx]

## Sheet: Sheet1
Mouse ID						Number of blood capillary branching points per villus
Control sham	EC-Foxc-DKO sham	Control IR	EC-Foxc-DKO IR			Control sham	EC-Foxc-DKO sham	Control IR	EC-Foxc-DKO IR
7657	7663	7642	7641			83.96	79.1429	63.0323	43.9091
7662	7665	7643	7292			95.0588	86.8824	57.7273	38.5
7664	7667	7294	7293			90.2632	81.7222	48.4615	31.1333
	7375	7296	7346				83	54.4091	42
		7345						46.5
