# Supplementary material for: Endothelial FOXC1 and FOXC2 promote intestinal regeneration after ischemia–reperfusion injury
Source: EMBO Rep. 2023 May 8;24(7):e56030. doi: 10.15252/embr.202256030 (PMC10328078; doi:10.15252/embr.202256030)
Supplement: Supplementary file 12 — Source Data for Figure 6 [file EMBR-24-e56030-s017.zip]

Archive with 3 entries (3 files):
- Figure 6/Figure 6C-expression level and frequency of Rspo3 in different cell clusters.xlsx
- Figure 6/Figure 6D-Rspo3 levels in Trophocytes and LECs.xlsx
- Figure 6/Figure 6E-qPCR of Rspo3 in isolated LECs.xlsx
