# Supplementary material for: Endothelial FOXC1 and FOXC2 promote intestinal regeneration after ischemia–reperfusion injury
Source: EMBO Rep. 2023 May 8;24(7):e56030. doi: 10.15252/embr.202256030 (PMC10328078; doi:10.15252/embr.202256030)
Supplement: Supplementary file 12 — Source Data for Figure 6 [file EMBR-24-e56030-s017.zip › Figure 6/Figure 6C-expression level and frequency of Rspo3 in different cell clusters.xlsx]

## Sheet: Sheet1
Rspo3 expression in different cell clusters
Cell cluster		Average Exp.	Frequency (%)
LEC	Control	1.296	62.5
	EC-Foxc-DKO	0.5658	50
Trophocytes	Control	1.27	83.3333
	EC-Foxc-DKO	0.871524	58.3333
Pdgfra+cd81- stromal cells	Control	0.485538	37.5
	EC-Foxc-DKO	0.669756	57.89
Telocytes	Control	0	0
	EC-Foxc-DKO	0.155634	27.273
Myocytes/Pericytes	Control	0.34	21.0562
	EC-Foxc-DKO	0.14	14.8148
