# Supplementary material for: Endothelial FOXC1 and FOXC2 promote intestinal regeneration after ischemia–reperfusion injury
Source: EMBO Rep. 2023 May 8;24(7):e56030. doi: 10.15252/embr.202256030 (PMC10328078; doi:10.15252/embr.202256030)
Supplement: Supplementary file 12 — Source Data for Figure 6 [file EMBR-24-e56030-s017.zip › Figure 6/Figure 6D-Rspo3 levels in Trophocytes and LECs.xlsx]

## Sheet: Sheet1
Rspo3 expression level (A.U.)
Trophocytes			LECs
Control	EC-Foxc-DKO		Control	EC-Foxc-DKO
0	1.26449		1.59238	0.305316
1.7325	0		0	0
1.52981	0		1.86725	0
1.31074	1.60944		0	0
1.23614	1.71972		0	2.52368
0.78548	1.44591		1.12146
0	0		0
1.29091	1.4827		0
2.08302	1.77763		0
1.74208	1.1584		1.54533
1.85517	0		1.59051
1.64695	0		1.77366
			1.23796
			1.35439
			1.82866
			2.22722
