# Supplementary material for: Endothelial FOXC1 and FOXC2 promote intestinal regeneration after ischemia–reperfusion injury
Source: EMBO Rep. 2023 May 8;24(7):e56030. doi: 10.15252/embr.202256030 (PMC10328078; doi:10.15252/embr.202256030)
Supplement: Supplementary file 12 — Source Data for Figure 6 [file EMBR-24-e56030-s017.zip › Figure 6/Figure 6E-qPCR of Rspo3 in isolated LECs.xlsx]

## Sheet: Sheet1
Sample ID				Relative Rspo3 expression level in isolated LECs (I/R-18.5h)
Control	EC-Foxc-DKO			Control	EC-Foxc-DKO
891 L	648 L			66.5064	31.0724
921 L	631 L			60.1807	38.5218
947 L	481 L			56.2501	26.6969
3057 L	534 L			128.804	1.41317
3061 L	536 L			188.259	3.45891
	537 L				7.81713
