# Supplementary material for: Endothelial FOXC1 and FOXC2 promote intestinal regeneration after ischemia–reperfusion injury
Source: EMBO Rep. 2023 May 8;24(7):e56030. doi: 10.15252/embr.202256030 (PMC10328078; doi:10.15252/embr.202256030)
Supplement: Supplementary file 13 — Source Data for Figure 7 [file EMBR-24-e56030-s005.zip]

Archive with 4 entries (4 files):
- Figure 7/Figure 7A-differential expression analysis of BECs in Control and EC-Foxc-DKO mice.csv
- Figure 7/Figure 7D-Cxcl12 level in fibroblast, telocytes & trophocytes.xlsx
- Figure 7/Figure 7E-expression level and frequency of Cxcl12 in different cell clusters.xlsx
- Figure 7/Figure 7F-qPCR-Cxcl12 in isolated ECs.xlsx
