# Supplementary material for: Endothelial FOXC1 and FOXC2 promote intestinal regeneration after ischemia–reperfusion injury
Source: EMBO Rep. 2023 May 8;24(7):e56030. doi: 10.15252/embr.202256030 (PMC10328078; doi:10.15252/embr.202256030)
Supplement: Supplementary file 13 — Source Data for Figure 7 [file EMBR-24-e56030-s005.zip › Figure 7/Figure 7A-differential expression analysis of BECs in Control and EC-Foxc-DKO mice.csv]

Feature	Log fold change	Average expression	Pvalue
Txnip	-0.629791747	2.217110906	9.89E-05
Sparcl1	-0.721931269	1.793475527	0.000315292
Cyp26b1	-0.79708684	1.942670609	0.000364427
Hspb1	0.669138918	1.919852992	0.000414562
Rbp7	-0.488087133	0.440824728	0.000488494
Tpcn1	-0.202538388	0.112517475	0.000847933
Fmo2	-0.474023747	0.640393424	0.001727876
Nbl1	-0.327734878	0.356672967	0.002216014
Apold1	0.386478175	0.494866481	0.002506488
Cxcl12	-0.684205523	2.15701733	0.002629627
Dhcr7	-0.099761868	0.035035418	0.002770458
Slc39a9	-0.250085961	0.194401304	0.002799593
Alms1	-0.125567022	0.054357827	0.002936131
Prodh	-0.138654617	0.059852459	0.002975371
Adamts1	0.480491694	0.592767623	0.003069484
Ppard	-0.221394514	0.165654224	0.003105575
Gm14207	-0.197015054	0.120839824	0.003361797
Layn	-0.114377649	0.046215344	0.004575385
Ccdc66	-0.14739915	0.076489363	0.004787214
Raly	-0.317414642	0.590275109	0.005836773
Stard8	0.249013319	0.269053426	0.005873679
Prorsd1	-0.135382029	0.082358353	0.005926562
Slc30a1	-0.437059204	1.115423441	0.006130174
Galk1	-0.146276537	0.099589527	0.006155275
Mvb12b	-0.128002439	0.070840289	0.006529767
Gab1	-0.216492387	0.173850972	0.006801004
Nbea	0.280864032	0.320908969	0.006802822
Map3k5	-0.172099747	0.110137002	0.006875558
Tnfrsf25	-0.086455323	0.030362286	0.006998663
Appl2	-0.119451579	0.06101154	0.00738676
Strn	-0.177316283	0.119104751	0.007408999
Bdkrb2	-0.275987196	0.310952911	0.007743737
Zfp946	-0.137919002	0.072370444	0.007803935
Ncaph2	-0.233145614	0.244326606	0.007917648
Nol10	-0.090879971	0.040288536	0.00886136
Hspa1b	0.278244119	0.349199622	0.008960062
Nup155	-0.104510332	0.050067055	0.009332198
Apol10a	-0.082216717	0.028873728	0.00944922
4930522L14Rik	-0.112957905	0.049876503	0.009554589
Phldb2	-0.271979904	0.343361021	0.009656063
Tmem252	0.43263462	0.952942645	0.010194234
Pltp	-0.420438307	0.960879707	0.01022245
Gpbp1	0.294280711	0.456050087	0.010350238
Exoc3l	-0.165544227	0.119675485	0.010883877
Trp53i11	-0.207353317	0.206753186	0.011240414
Psmg2	0.151231201	0.108974333	0.011261082
Cdkn2aipnl	-0.173184629	0.133859686	0.011506467
Tril	-0.266925853	0.322446717	0.01174356
Ralgapb	0.219932177	0.233841371	0.012596251
Aqp1	-0.57686404	1.070298638	0.012711725
Atad2b	0.257256871	0.35391298	0.013532068
Oma1	-0.160566227	0.136010574	0.013979971
Zfhx3	-0.262479744	0.339721407	0.014632011
Pradc1	-0.107738164	0.067549936	0.01552972
Apeh	-0.116679871	0.088506922	0.016095479
Wdr1	0.283929536	0.502440817	0.016329445
Kbtbd3	-0.105220432	0.04961007	0.016392776
Hmgn5	0.210544649	0.224886857	0.01640826
Nxn	-0.25889289	0.419577658	0.016783937
Kdm2a	0.285084429	0.533177082	0.01685366
Eaf1	-0.175998724	0.15280381	0.016881647
Wdfy3	-0.250337237	0.391783233	0.017201656
Maea	0.215455152	0.269558558	0.01742362
Npl	-0.059804042	0.02100261	0.017681875
Gab2	-0.142730225	0.112471437	0.017771202
Prkaca	0.146809923	0.134015055	0.018024938
Fgfr3	0.218884145	0.247789945	0.018149108
Pdlim4	-0.26520814	0.459036479	0.018172353
Hoxb8	-0.134337149	0.118021642	0.018819464
Gm5485	-0.112505998	0.039511035	0.019041271
Inpp5d	-0.18195931	0.189343449	0.019073926
Tmem219	-0.167372083	0.140371849	0.019114553
Gpd1	-0.064327167	0.022591088	0.019267441
Tkfc	-0.066562975	0.023376283	0.019409572
Zfp282	-0.116634623	0.081976106	0.019484665
Sparc	-0.405967492	3.029623202	0.019780905
Tnk2	-0.198021825	0.203531837	0.019844282
Smox	-0.089018202	0.052548556	0.019918219
Adamts4	0.145371818	0.128052803	0.020231809
Syvn1	0.120040083	0.088944353	0.020253652
Atxn10	-0.15486918	0.130889297	0.0204006
Dclre1b	-0.106936213	0.061996748	0.020423625
Grb14	-0.077585827	0.027247404	0.021284067
Asph	-0.138910874	0.130442581	0.021519589
Lrg1	0.39213746	0.669567627	0.021837045
Pik3r6	-0.148066162	0.124630149	0.022115888
Ednrb	0.20523272	0.225778606	0.022384452
Rundc1	-0.089171154	0.039031185	0.022479838
Akap6	-0.094174028	0.052423557	0.022725313
Trim33	-0.19947897	0.267410506	0.022796881
Knop1	0.232926489	0.370719824	0.022951689
Slc25a28	-0.171565134	0.183477329	0.023387102
Junb	0.456029603	0.974017079	0.023527018
Endov	-0.11027914	0.062621332	0.023987526
Cdc73	-0.211229723	0.277641996	0.024283679
Erich4	-0.084502119	0.029676339	0.02482239
Creld1	0.143355955	0.128574349	0.025247176
Sdhc	0.21835246	0.324093633	0.025387585
Nprl2	0.092152936	0.059789702	0.026291657
Zfp212	-0.110784996	0.079848973	0.026691154
Lcorl	-0.241455937	0.423034815	0.027249272
Aldh1l1	-0.067743177	0.028778099	0.027891099
Traf3ip2	0.098842313	0.064129834	0.027959249
Bok	-0.08686539	0.053632048	0.028065424
2310061I04Rik	-0.148739926	0.130411545	0.028118838
Abcc3	-0.066952199	0.027524876	0.028301963
Bloc1s1	-0.126723518	0.110943456	0.02833916
Tyw1	-0.112203055	0.088564349	0.028829757
Tmem251	0.107359876	0.082043763	0.029035763
Npr3	-0.232029725	0.262217008	0.029082648
Fcgbp	-0.194952398	0.203669781	0.02934933
Cryzl2	-0.050424558	0.017708625	0.02939881
Camk2n1	0.212938256	0.329870345	0.029425775
Itpripl2	0.233598426	0.395474136	0.029539423
Tcf15	-0.280202224	0.502180339	0.029547707
Clec1a	-0.311427744	0.696227518	0.029579048
Wipi1	-0.152646208	0.148062781	0.030611907
Hoxd4	-0.192280046	0.215073173	0.030697978
Uckl1	0.124077423	0.108667793	0.030857775
Ntmt1	-0.082896526	0.041499061	0.03093839
Pex7	-0.096681007	0.064684515	0.031184462
Slc4a2	0.131393658	0.132184734	0.031461586
Atp13a1	-0.168507203	0.16433416	0.031582078
Alkbh8	0.143429833	0.125967	0.031856301
Zdhhc13	-0.053495915	0.018787256	0.031856892
Dhx15	0.260279012	0.483435113	0.031900161
B4galt3	-0.107346831	0.087812548	0.032296181
Smad1	-0.201310748	0.312885503	0.032763012
Dusp8	0.127032044	0.099030345	0.032821235
Pim1	0.196935391	0.259686075	0.033278369
Man2b2	-0.13097212	0.083901034	0.033749595
Pno1	0.146569454	0.13597121	0.034876946
Zfp319	0.133804442	0.117983501	0.035054483
Brcc3	0.13611682	0.130048786	0.035478343
Jund	0.394745512	1.215930011	0.035665628
Ier2	0.354790557	0.842164194	0.035989561
Unc119b	0.201636809	0.269834167	0.036087657
Hoxb2	0.148173724	0.141770583	0.036492646
Kdm4a	-0.132300136	0.112328771	0.036576056
Dstyk	-0.175520003	0.226483348	0.036672441
Zfp105	-0.067300881	0.027660026	0.036787125
Anxa11	-0.177958337	0.219586498	0.036842751
Zufsp	0.148401299	0.137114846	0.036904412
Gstt3	-0.130169269	0.118474398	0.036969826
Gtf2i	-0.272309695	0.642523855	0.036985541
Trmt10c	0.112620439	0.095809451	0.037382829
Chchd7	0.159237832	0.186567854	0.037772788
Pot1b	-0.085571317	0.050947213	0.038609813
Prps1l3	0.108568099	0.081374181	0.038861502
Mr1	0.100874793	0.071729976	0.039077828
Fastkd2	-0.070974018	0.037963538	0.039244041
Cpsf4	0.10026027	0.069829571	0.039294941
Kmt5c	0.106354321	0.069003697	0.039845771
Klhl25	0.094242897	0.069873472	0.039854282
Noc3l	0.092170972	0.059801405	0.040883054
Hspa12a	-0.069017839	0.024238408	0.040925034
Tec	0.095758972	0.062129333	0.040936255
Syne2	-0.312925763	0.991934832	0.041634529
Terf2ip	0.16314696	0.186102154	0.04181894
Isyna1	0.12071058	0.122025278	0.041821159
Nbr1	-0.204858275	0.329668403	0.041849218
Irf8	0.116573008	0.104367528	0.041971263
Igfbp7	-0.402543841	3.588370222	0.042208349
Rflnb	-0.353137053	1.407384052	0.042450103
2-Mar	-0.269291497	0.67187823	0.042582876
Hacd3	-0.125520589	0.112465925	0.04263614
Txndc11	0.123887388	0.11217314	0.043402647
Slc15a4	0.097564125	0.078256034	0.043494528
Gmeb2	0.121627876	0.11858676	0.043545972
Ap4m1	-0.118870173	0.122095792	0.043604347
Drg2	0.117229633	0.103549407	0.04412955
Eepd1	-0.122928481	0.128020846	0.044519193
Chkb	0.144852932	0.146010053	0.045280549
Ebag9	0.104074555	0.0811684	0.045730678
Sltm	0.217933282	0.431074381	0.045940068
Llgl1	-0.083434474	0.057736482	0.046081295
Cdkl5	-0.086376078	0.05201875	0.046161272
Cd79b	0.134713338	0.087403297	0.046239024
Adcy6	0.09562601	0.081373293	0.046344062
Cnot3	0.17657383	0.259742754	0.046763188
Zkscan8	-0.111864503	0.096277456	0.046853503
Axin2	-0.090238267	0.045600992	0.047076579
Atg4d	-0.086124353	0.054281934	0.047101475
Akap11	-0.211720171	0.349796882	0.04727489
Scyl3	-0.102804404	0.085161611	0.047290691
Rcan3	-0.098564361	0.066449842	0.047597011
Cd52	0.191299783	0.151522387	0.047703472
Alad	-0.205383683	0.370672261	0.047951554
Cep250	0.117721873	0.115684523	0.048024594
Cdk20	-0.070105206	0.034857619	0.048141064
Smpdl3b	-0.044051891	0.015470605	0.048371713
Zbtb39	-0.133276344	0.108888027	0.048570442
Repin1	-0.08327469	0.04151277	0.0486464
Rhobtb2	0.096178121	0.079012026	0.04877429
Rac2	0.123397835	0.097479215	0.049195418
Plpp3	-0.363300552	2.060469537	0.049244371
Rom1	-0.096945155	0.049216394	0.04945371
Akap7	-0.087974262	0.065834726	0.049570055
Marf1	0.212904169	0.43655871	0.049595488
Sez6l2	-0.066987083	0.023525226	0.04976581
