# Supplementary material for: Endothelial FOXC1 and FOXC2 promote intestinal regeneration after ischemia–reperfusion injury
Source: EMBO Rep. 2023 May 8;24(7):e56030. doi: 10.15252/embr.202256030 (PMC10328078; doi:10.15252/embr.202256030)
Supplement: Supplementary file 13 — Source Data for Figure 7 [file EMBR-24-e56030-s005.zip › Figure 7/Figure 7D-Cxcl12 level in fibroblast, telocytes & trophocytes.xlsx]

## Sheet: Sheet1
Cxcl12 expression level (A.U.) in fibroblasts and telocytes/trophocytes
Control	EC-Foxc-DKO
2.33195	3.17269
0	3.12669
0	2.36872
1.85517	2.5128
3.24243	2.045
1.6112	0
2.33307	1.60944
1.86034	2.3458
3.23483	3.42541
2.55147	2.5179
1.34634	1.60275
1.62204	2.39149
2.82583	2.20695
2.65505	4.18835
1.11708	1.99929
2.99522	3.32087
3.20227	2.69251
1.75334	2.76552
1.85912	1.48508
2.12933	2.59463
2.08089	3.58391
3.67658	2.92539
2.19391	3.03505
1.09094	1.31721
2.82224	1.7688
1.51114	3.34069
2.30213	3.24477
2.5761	2.24377
1.71236	3.59846
2.84365	2.26204
1.88527	1.81491
1.96395	1.01561
0	1.3397
1.92745	2.35753
0	0
2.81385	1.88488
2.21448	2.91662
0.872365	2.88856
0	2.30085
1.66304	2.86502
1.6252	2.02909
0	2.85945
1.62514	0
0	0.963058
1.77991	0
0	0.893654
1.72425	0
0	1.36885
2.4604	0
0	0
0	1.57
1.15007	0
0	1.71298
1.61329	0
1.92295	0
1.11172	2.05151
1.08558	0
0	0
0	2.50644
0	1.62673
0	1.34278
1.54544	0
0	1.82038
0	0
0	1.79804
1.94986	2.02709
1.60784	1.35141
	0
	0
	0
	0
	0.914823
	0
	0
	0
	1.43023
	0.929883
	2.61955
	2.0824
	0
	0
	0
	2.38526
	1.91848
	1.95748
	1.31025
	2.00676
	1.66166
	2.08579
	1.71484
	0
	1.84068
	0
	1.02519
	1.23174
	1.39956
	2.34443
	1.27147
