# Supplementary material for: Endothelial FOXC1 and FOXC2 promote intestinal regeneration after ischemia–reperfusion injury
Source: EMBO Rep. 2023 May 8;24(7):e56030. doi: 10.15252/embr.202256030 (PMC10328078; doi:10.15252/embr.202256030)
Supplement: Supplementary file 13 — Source Data for Figure 7 [file EMBR-24-e56030-s005.zip › Figure 7/Figure 7E-expression level and frequency of Cxcl12 in different cell clusters.xlsx]

## Sheet: Sheet1
Cxcl12 expression in different cell clusters
Cell cluster		Average Exp.	Frequency (%)
BECs	Control	2.6	84.7
	EC-Foxc-DKO	1.92	71.56
Trophocytes	Control	1.86725	91.67
	EC-Foxc-DKO	2.59486	91.67
pdgfra+cd81- stromal cells	Control	2.19966	93.75
	EC-Foxc-DKO	2.38967	94.73
Telocytes	Control	2.53991	100
	EC-Foxc-DKO	2.12928	100
Fibroblasts	Control	0.91	52.78
	EC-Foxc-DKO	0.95	57.14
