# Supplementary material for: Endothelial FOXC1 and FOXC2 promote intestinal regeneration after ischemia–reperfusion injury
Source: EMBO Rep. 2023 May 8;24(7):e56030. doi: 10.15252/embr.202256030 (PMC10328078; doi:10.15252/embr.202256030)
Supplement: Supplementary file 13 — Source Data for Figure 7 [file EMBR-24-e56030-s005.zip › Figure 7/Figure 7F-qPCR-Cxcl12 in isolated ECs.xlsx]

## Sheet: Sheet1
Sample ID						Relative expression level of Cxcl12 in isolated ECs (CD45-CD31+)
Control sham	EC-Foxc-DKO sham	Control IR-18.5h	EC-Foxc-DKO R-18.5h			Control sham	EC-Foxc-DKO sham	Control IR-18.5h	EC-Foxc-DKO R-18.5h
#2	#059	#028	6968			0.971478	1.16225	4.64256	2.50345
#1	235	37	6970			1.95286	0.306209	2.24221	0.924399
#018	239	#020	6874			2.04191	0.266817	2.95622	2.96545
617	616	#060	#007			0.722091	0.710507	1.79202	0.892704
648	658	807	105			0.732848	0.249352	1.59062	1.26014
660	661	31	Rehole-2			1.02166	0.234271	2.66245	0.0442019
835			597			0.449457			1.64538
838			599			0.861897			0.970693
805			600			0.84533			1.69908
675						0.400466
