# Supplementary material for: Endothelial FOXC1 and FOXC2 promote intestinal regeneration after ischemia–reperfusion injury
Source: EMBO Rep. 2023 May 8;24(7):e56030. doi: 10.15252/embr.202256030 (PMC10328078; doi:10.15252/embr.202256030)
Supplement: Supplementary file 14 — Source Data for Figure 8 [file EMBR-24-e56030-s001.zip]

Archive with 1 entries (1 files):
- Figure 8/Figure 8C, 8D-ChIP assay in HDLECs & HUVECs.xlsx
