# Supplementary material for: Endothelial FOXC1 and FOXC2 promote intestinal regeneration after ischemia–reperfusion injury
Source: EMBO Rep. 2023 May 8;24(7):e56030. doi: 10.15252/embr.202256030 (PMC10328078; doi:10.15252/embr.202256030)
Supplement: Supplementary file 14 — Source Data for Figure 8 [file EMBR-24-e56030-s001.zip › Figure 8/Figure 8C, 8D-ChIP assay in HDLECs & HUVECs.xlsx]

## Sheet: Sheet1
RSPO3 ECR-1					RSPO3 ECR-2
M IgG	M FOXC2	R IgG	R FOXC1		M IgG	M FOXC2	R IgG	R FOXC1
1	1.93444	1	6.07568		1	2.7096	1	2.80187
1	2.78113	1	6.47207		1	1.78178	1	5.68476
1	1.99125	1	4.40556		1	2.16983	1	2.38474
1	2.6073	1	5.91765		1	2.46565	1	5.50939
CXCL12 promo-1					CXCL12 promo-2					CXCL12 ECR-1					CXCL12 ECR-2
M IgG	M FOXC2	R IgG	R FOXC1		M IgG	M FOXC2	R IgG	R FOXC1		M IgG	M FOXC2	R IgG	R FOXC1		M IgG	M FOXC2	R IgG	R FOXC1
1	1.52708	1	7.19425		1	2.51664	1	10.2352		1	4.80455	1	3.00649		1	3.38257	1	3.29859
1	1.57188	1	5.16624		1	2.46394	1	4.14741		1	5.58361	1	3.55498		1	4.65677	1	2.13013
1	4.6841	1	5.80031		1	4.05407	1	7.71567		1	2.08625	1	3.12192		1	3.72548	1	3.86629
1	2.33806	1	6.42		1	1.86574	1	5.24548		1	2.88652	1	4.4975		1	2.46607	1	3.16723
