# Supplementary material for: Endothelial FOXC1 and FOXC2 promote intestinal regeneration after ischemia–reperfusion injury
Source: EMBO Rep. 2023 May 8;24(7):e56030. doi: 10.15252/embr.202256030 (PMC10328078; doi:10.15252/embr.202256030)
Supplement: Supplementary file 15 — Source Data for Figure 9 [file EMBR-24-e56030-s009.zip]

Archive with 33 entries (28 files):
- Figure 9/Figure 9A-HE (EC-specific line)/
- Figure 9/Figure 9A-HE (EC-specific line)/1. Control, PBS.jpeg
- Figure 9/Figure 9A-HE (EC-specific line)/2. Control, RSPO3.jpeg
- Figure 9/Figure 9A-HE (EC-specific line)/3. EC-Foxc-DKO, PBS.jpeg
- Figure 9/Figure 9A-HE (EC-specific line)/4. EC-Foxc-DKO, RSPO3.jpeg
- Figure 9/Figure 9B-Chiu Scoring (EC-specific line).xlsx
- Figure 9/Figure 9C -b-catenin OLFM4/
- Figure 9/Figure 9C -b-catenin OLFM4/1-1. PBS, 3 colors.tif
- Figure 9/Figure 9C -b-catenin OLFM4/1-2. PBS. 2 colors.tif
- Figure 9/Figure 9C -b-catenin OLFM4/1-3. PBS. OLFM4.tif
- Figure 9/Figure 9C -b-catenin OLFM4/1-4. RSPO3. b-catenin.tif
- Figure 9/Figure 9C -b-catenin OLFM4/2-1. RSPP3, 3 colors.tif
- Figure 9/Figure 9C -b-catenin OLFM4/2-2. RSPO3, 2 colors.tif
- Figure 9/Figure 9C -b-catenin OLFM4/2-3. RSPO3, OLFM4.tif
- Figure 9/Figure 9C -b-catenin OLFM4/2-4. RSPO3, b-catenin.tif
- Figure 9/Figure 9D-FI of b-catenin.xlsx
- Figure 9/Figure 9E-Number of OLFM4_+ stem cell.xlsx
- Figure 9/Figure 9F-IHC-CCDN1/
- Figure 9/Figure 9F-IHC-CCDN1/1.PBS.tif
- Figure 9/Figure 9F-IHC-CCDN1/2. RSPO3.tif
- Figure 9/Figure 9G-CCND1 quantification.xlsx
- Figure 9/Figure 9H-qPCR-Rspo3 in LEC, Cxcl12 in BEC.xlsx
- Figure 9/Figure 9I-HE (LEC-specific line)/
- Figure 9/Figure 9I-HE (LEC-specific line)/1. Control, PBS.jpeg
- Figure 9/Figure 9I-HE (LEC-specific line)/2. Control, RSPO3.jpeg
- Figure 9/Figure 9I-HE (LEC-specific line)/3. LEC-Foxc-DKO, PBS.jpeg
- Figure 9/Figure 9I-HE (LEC-specific line)/4. LEC-Foxc-DKO, RSPO3.jpeg
- Figure 9/Figure 9J-Chiu Scoring (LEC-specific line).xlsx
- Figure 9/Figure 9K-IHC-CD31 LYVE1/
- Figure 9/Figure 9K-IHC-CD31 LYVE1/1. PBS.tif
- Figure 9/Figure 9K-IHC-CD31 LYVE1/2. RSPO3.tif
- Figure 9/Figure 9L-quantification of vessel density in B & L.xlsx
- Figure 9/Figure 9M-quantification of lacteal length.xlsx
