# Supplementary material for: Endothelial FOXC1 and FOXC2 promote intestinal regeneration after ischemia–reperfusion injury
Source: EMBO Rep. 2023 May 8;24(7):e56030. doi: 10.15252/embr.202256030 (PMC10328078; doi:10.15252/embr.202256030)
Supplement: Supplementary file 15 — Source Data for Figure 9 [file EMBR-24-e56030-s009.zip › Figure 9/Figure 9B-Chiu Scoring (EC-specific line).xlsx]

## Sheet: Sheet1
Control, PBS			Control, RSPO3			EC-Foxc-DKO, PBS			EC-Foxc-DKO, RSPO3
mouse ID	Chiu score		mouse ID	Chiu score		mouse ID	Chiu score		mouse ID	Chiu score
A668	1		A3041	1		241	5		107	1
A669	2		A3090	0		243	3		108	3
NO-1	1		A3093	1		379	3		109	3
NO-2	1		A3094	0		381	4		123	2
NO-4	3		A3097	1		358	3		127	2
A3064	0		A3098	2		364	5		240	2
A3062	1		A3100	2		357	3		244	1
A3059	3					360	5
						361	2
						865	5
