# Supplementary material for: Endothelial FOXC1 and FOXC2 promote intestinal regeneration after ischemia–reperfusion injury
Source: EMBO Rep. 2023 May 8;24(7):e56030. doi: 10.15252/embr.202256030 (PMC10328078; doi:10.15252/embr.202256030)
Supplement: Supplementary file 15 — Source Data for Figure 9 [file EMBR-24-e56030-s009.zip › Figure 9/Figure 9D-FI of b-catenin.xlsx]

## Sheet: Sheet1
Mouse ID				Relative fluorescent intensity of b-catenin in OLFM4+ stem cells
PBS	RSPO3			PBS	RSPO3
241	107			1.08815	1.09539
243	108			0.54451	1.39163
357	109			1.21061	1.86465
360	123			1.1742	2.02661
361	127			0.982527	1.65373
	240				1.89292
