# Supplementary material for: Endothelial FOXC1 and FOXC2 promote intestinal regeneration after ischemia–reperfusion injury
Source: EMBO Rep. 2023 May 8;24(7):e56030. doi: 10.15252/embr.202256030 (PMC10328078; doi:10.15252/embr.202256030)
Supplement: Supplementary file 15 — Source Data for Figure 9 [file EMBR-24-e56030-s009.zip › Figure 9/Figure 9E-Number of OLFM4_+ stem cell.xlsx]

## Sheet: Sheet1
Mouse ID			Number of OLFM4+ stem cells per crypt
PBS	RSPO3		PBS	RSPO3
241	107		8.06456	11.737
243	108		9.70879	12.3889
358	109		10.9663	10.6389
364	123		7.9898	11.25
360			8.92787
