# Supplementary material for: Endothelial FOXC1 and FOXC2 promote intestinal regeneration after ischemia–reperfusion injury
Source: EMBO Rep. 2023 May 8;24(7):e56030. doi: 10.15252/embr.202256030 (PMC10328078; doi:10.15252/embr.202256030)
Supplement: Supplementary file 15 — Source Data for Figure 9 [file EMBR-24-e56030-s009.zip › Figure 9/Figure 9G-CCND1 quantification.xlsx]

## Sheet: Sheet1
EC-Foxc-DKO mice (I/R-24h)
Mouse ID				CCND1+ epithelial cells per crypt
PBS	RSPO3			PBS	RSPO3
241	107			14.4688	21.1779
243	108			15.7833	22.6589
381	109			17.4554	19.936
364	123			17.4821	22.9187
357	127			18.4437	19.1865
360	240			20.4851	19.069
361	244			16.8189	19.0543
