# Supplementary material for: Endothelial FOXC1 and FOXC2 promote intestinal regeneration after ischemia–reperfusion injury
Source: EMBO Rep. 2023 May 8;24(7):e56030. doi: 10.15252/embr.202256030 (PMC10328078; doi:10.15252/embr.202256030)
Supplement: Supplementary file 15 — Source Data for Figure 9 [file EMBR-24-e56030-s009.zip › Figure 9/Figure 9H-qPCR-Rspo3 in LEC, Cxcl12 in BEC.xlsx]

## Sheet: Sheet1
qPCR-Rspo3 in isolated LECs
Sample ID				Relative Rspo3 expression in the isolated LECs
PBS	RSPO3			PBS	RSPO3
648 L	805 L			1.71072	6.31662
631 L	836 L			2.12085	0.997098
481 L	839 L			1.46982	2.2617
534 L	775 L			0.0778031	10.6044
536 L	837 L			0.190433	16.3274
537 L				0.430378
qPCR-Cxcl12 in isolated BECs
Sample ID				Relative Cxcl12 expression in the isolated BECs
PBS	RSPO3			PBS	RSPO3
648 B	836 B			0.257907	3.11943
631 B	837 B			0.722929	1.05308
534 B	839 B			0.410091	5.79793
536 B	775 B			0.700119	4.92524
685 B				2.84711
480 B				1.06184
