# Supplementary material for: Endothelial FOXC1 and FOXC2 promote intestinal regeneration after ischemia–reperfusion injury
Source: EMBO Rep. 2023 May 8;24(7):e56030. doi: 10.15252/embr.202256030 (PMC10328078; doi:10.15252/embr.202256030)
Supplement: Supplementary file 15 — Source Data for Figure 9 [file EMBR-24-e56030-s009.zip › Figure 9/Figure 9J-Chiu Scoring (LEC-specific line).xlsx]

## Sheet: Sheet1
Control, PBS			Control, RSPO3			LEC-Foxc-DKO, PBS			LEC-Foxc-DKO, RSPO3
mouse ID	Chiu score		mouse ID	Chiu score		mouse ID	Chiu score		mouse ID	Chiu score
A207	2		A3051	0		1278	3		756	2
A208	2		A3053	0		1279	3		758	2
A012	2		A3054	1		1292	3		759	2
1913	0		A3055	2		1293	5		803	1
A726	1		A905	2		1240	1		914	1
A652	2		A908	2		1243	1		936	0
A770	2					1244	2		938	0
A877	3					1259	3		957	2
A878	2					1118	3
						1295	5
