# Supplementary material for: Endothelial FOXC1 and FOXC2 promote intestinal regeneration after ischemia–reperfusion injury
Source: EMBO Rep. 2023 May 8;24(7):e56030. doi: 10.15252/embr.202256030 (PMC10328078; doi:10.15252/embr.202256030)
Supplement: Supplementary file 15 — Source Data for Figure 9 [file EMBR-24-e56030-s009.zip › Figure 9/Figure 9L-quantification of vessel density in B & L.xlsx]

## Sheet: Sheet1
Vessel density quantification
Vessel density=vessel area/tissue area x 100%
CD31% (B&L) = CD31+ vessel area/tissue area x 100%
% lymphatic vessel (L) = LYVE1+ vessel area/tissue area x 100%
% blood vessel (B) = CD31% (B&L) - % lymphatic vessel (L)
PBS treated LEC-Foxc-DKO IR-24h					RSPO3 treated LEC-Foxc-DKO IR-24h
	CD31 % (B&L)	% blood vessel (B)	% lymphatic vessel (L)			CD31 % (B&L)	% blood vessel (B)	% lymphatic vessel (L)
1118	10.8386	7.26751	3.57107		756	11.705	7.85988	3.84512
1244	12.2337	7.67162	4.56208		758	13.7957	9.51628	4.2794
1259	11.8555	7.87976	3.97576		803	11.5911	7.69501	3.89606
1278	9.99672	6.07944	3.91728		914	13.2024	8.18517	5.01722
1279	9.50919	5.77505	3.73413		936	12.6765	8.51767	4.15884
1292	9.92567	5.9257	3.99997		938	13.1489	8.0658	5.08309
1293	11.4062	6.86919	4.53701		957	14.2814	9.23792	5.04347
