# Supplementary material for: Endothelial FOXC1 and FOXC2 promote intestinal regeneration after ischemia–reperfusion injury
Source: EMBO Rep. 2023 May 8;24(7):e56030. doi: 10.15252/embr.202256030 (PMC10328078; doi:10.15252/embr.202256030)
Supplement: Supplementary file 15 — Source Data for Figure 9 [file EMBR-24-e56030-s009.zip › Figure 9/Figure 9M-quantification of lacteal length.xlsx]

## Sheet: Sheet1
Mouse ID				Lacteal length (µm) in PBS/RSPO3 treated LEC-Foxc-DKO mice at I/R-24h
PBS	RSPO3			PBS	RSPO3
1118	756			135.757	170.919
1244	758			117.289	161.865
1259	803			130.379	154.196
1278	914			124.687	166.104
1279	936			130.031	183.168
1292	938			106.662	176.617
1293	957			126.724	153.511
