# Supplementary material for: Endothelial FOXC1 and FOXC2 promote intestinal regeneration after ischemia–reperfusion injury
Source: EMBO Rep. 2023 May 8;24(7):e56030. doi: 10.15252/embr.202256030 (PMC10328078; doi:10.15252/embr.202256030)
Supplement: Supplementary file 16 — Source Data for Figure 10 [file EMBR-24-e56030-s004.zip]

Archive with 27 entries (23 files):
- Figure 10/Figure 10A-HE/
- Figure 10/Figure 10A-HE/1. PBS treated Control.jpeg
- Figure 10/Figure 10A-HE/2. CXCL12 treated Control.jpeg
- Figure 10/Figure 10A-HE/3. PBS treated EC-Foxc-DKO.jpeg
- Figure 10/Figure 10A-HE/4. CXCL12 treated EC-Foxc-DKO.jpeg
- Figure 10/Figure 10B-Chiu scoring.xlsx
- Figure 10/Figure 10C-IHC-b-catenin, OLFM4/
- Figure 10/Figure 10C-IHC-b-catenin, OLFM4/1-1. PBS treated, 3 colors.tif
- Figure 10/Figure 10C-IHC-b-catenin, OLFM4/1-2. PBS treated, 2 colors.tif
- Figure 10/Figure 10C-IHC-b-catenin, OLFM4/1-3. PBS treated, OLFM4.tif
- Figure 10/Figure 10C-IHC-b-catenin, OLFM4/1-4. PBS treated, b-catenin.tif
- Figure 10/Figure 10C-IHC-b-catenin, OLFM4/2-1. CXCL12 treated, 3 colors.tif
- Figure 10/Figure 10C-IHC-b-catenin, OLFM4/2-2. CXCL12 treated, 2 colors.tif
- Figure 10/Figure 10C-IHC-b-catenin, OLFM4/2-3. CXCL12 treated, OLFM4.tif
- Figure 10/Figure 10C-IHC-b-catenin, OLFM4/2-4. CXCL12 treated, b-catenin.tif
- Figure 10/Figure 10D-quantification of FI of b-catennin in OLFM4+ stem cells.xlsx
- Figure 10/Figure 10E-OLFM4+ cells per crypt.xlsx
- Figure 10/Figure 10F-IHC-CCND1/
- Figure 10/Figure 10F-IHC-CCND1/1. PBS treated EC-Foxc-DKO.tif
- Figure 10/Figure 10F-IHC-CCND1/2. CXCL12 treated EC-Foxc-DKO.tif
- Figure 10/Figure 10G-CCND1+cells per crypt.xlsx
- Figure 10/Figure 10H-IHC-CD31/
- Figure 10/Figure 10H-IHC-CD31/1. PBS treated EC-Foxc-DKO.tif
- Figure 10/Figure 10H-IHC-CD31/2. CXCL12 treated EC-Foxc-DKO.tif
- Figure 10/Figure 10I-CD31%.xlsx
- Figure 10/Figure 10J-lacteal length.xlsx
- Figure 10/Figure 10K-qPCR-Rspo3 in isolated LECs (PBS vs. CXCL12 treated EC-Foxc-DKO mice).xlsx
