# Supplementary material for: Endothelial FOXC1 and FOXC2 promote intestinal regeneration after ischemia–reperfusion injury
Source: EMBO Rep. 2023 May 8;24(7):e56030. doi: 10.15252/embr.202256030 (PMC10328078; doi:10.15252/embr.202256030)
Supplement: Supplementary file 16 — Source Data for Figure 10 [file EMBR-24-e56030-s004.zip › Figure 10/Figure 10B-Chiu scoring.xlsx]

## Sheet: Sheet1
Control, PBS			Control, CXCL12			EC-Foxc-DKO, PBS			EC-Foxc-DKO, CXCL12
mouse ID	Chiu score		mouse ID	Chiu score		mouse ID	Chiu score		mouse ID	Chiu score
A668	1		A529	0		241	5		788	1
A669	2		A530	2		243	3		840	3
NO-1	1		A531	1		379	3		809	2
NO-2	1		A663	0		381	4		811	4
NO-4	3		A664	2		358	3		837	1
A3064	0		A457	2		364	5		806	5
A3062	1					357	3		808	3
A3059	3					360	5		810	1
						361	2		845	3
						865	5		850	3
									851	1
