# Supplementary material for: Endothelial FOXC1 and FOXC2 promote intestinal regeneration after ischemia–reperfusion injury
Source: EMBO Rep. 2023 May 8;24(7):e56030. doi: 10.15252/embr.202256030 (PMC10328078; doi:10.15252/embr.202256030)
Supplement: Supplementary file 16 — Source Data for Figure 10 [file EMBR-24-e56030-s004.zip › Figure 10/Figure 10D-quantification of FI of b-catennin in OLFM4+ stem cells.xlsx]

## Sheet: Sheet1
EC-Foxc-DKO mouse I/R-24h
Mouse ID				Relative fluorescent intensity (FI) of β-catenin in OLFM4+ stem cells
PBS	CXCL12			PBS	CXCL12
241	788			1.52081	0.949406
243	840			1.17037	1.24369
379	809			0.764655	1.87474
381	811			1.01343	1.62882
358	837			0.530732	2.16708
	806				2.19151
	808				1.53677
				1	1.656
