# Supplementary material for: Endothelial FOXC1 and FOXC2 promote intestinal regeneration after ischemia–reperfusion injury
Source: EMBO Rep. 2023 May 8;24(7):e56030. doi: 10.15252/embr.202256030 (PMC10328078; doi:10.15252/embr.202256030)
Supplement: Supplementary file 16 — Source Data for Figure 10 [file EMBR-24-e56030-s004.zip › Figure 10/Figure 10E-OLFM4+ cells per crypt.xlsx]

## Sheet: Sheet1
Mouse ID				Number of OLFM4+ stem cells per crypt
PBS	CXCL12			PBS	CXCL12
241	788			8.06456	11.0718
243	809			9.70879	11.2893
358	837			10.9663	12.7711
364	806			7.9898	9.75137
360	808			8.92787	9.79286
	810				10.5745
