# Supplementary material for: Endothelial FOXC1 and FOXC2 promote intestinal regeneration after ischemia–reperfusion injury
Source: EMBO Rep. 2023 May 8;24(7):e56030. doi: 10.15252/embr.202256030 (PMC10328078; doi:10.15252/embr.202256030)
Supplement: Supplementary file 16 — Source Data for Figure 10 [file EMBR-24-e56030-s004.zip › Figure 10/Figure 10G-CCND1+cells per crypt.xlsx]

## Sheet: Sheet1
PBS treated EC-Foxc-DKO mice				CXCL12 treated EC-Foxc-DKO mice
Mouse ID	CCND1+ cells/crypt			Mouse ID	CCND1+ cells/crypt
243	15.098			788	21.4524
357	18.5158			806	20.4898
358	17.4186			808	22.2444
360	19.597			809	21.1538
361	17.4808			810	19.7674
364	16.4615			811	24.0789
379	18.6792			837	20.8378
381	19.4348
