# Supplementary material for: Endothelial FOXC1 and FOXC2 promote intestinal regeneration after ischemia–reperfusion injury
Source: EMBO Rep. 2023 May 8;24(7):e56030. doi: 10.15252/embr.202256030 (PMC10328078; doi:10.15252/embr.202256030)
Supplement: Supplementary file 16 — Source Data for Figure 10 [file EMBR-24-e56030-s004.zip › Figure 10/Figure 10I-CD31%.xlsx]

## Sheet: Sheet1
EC-Foxc-DKO mice I/R-24h
Mouse ID					CD31+ area/intestina tissue area x 100% (vessel density)
PBS	CXCL12				PBS	CXCL12
243	851				9.72092	11.5746
357	837				7.62968	12.5961
360	810				10.0679	11.1424
364	788				5.82324	12.1566
379	809				9.79419	10.2758
381					6.23533
