# Supplementary material for: Endothelial FOXC1 and FOXC2 promote intestinal regeneration after ischemia–reperfusion injury
Source: EMBO Rep. 2023 May 8;24(7):e56030. doi: 10.15252/embr.202256030 (PMC10328078; doi:10.15252/embr.202256030)
Supplement: Supplementary file 16 — Source Data for Figure 10 [file EMBR-24-e56030-s004.zip › Figure 10/Figure 10J-lacteal length.xlsx]

## Sheet: Sheet1
Mouse ID			Lacteal length (µm)
PBS	CXCL12		PBS	CXCL12
243	851		117.986	187.365
357	837		112.706	175.23
360	810		139.279	140.058
364	788		104.607	182.152
379	809		132.983	170.891
381			122.946
