# Supplementary material for: Endothelial FOXC1 and FOXC2 promote intestinal regeneration after ischemia–reperfusion injury
Source: EMBO Rep. 2023 May 8;24(7):e56030. doi: 10.15252/embr.202256030 (PMC10328078; doi:10.15252/embr.202256030)
Supplement: Supplementary file 16 — Source Data for Figure 10 [file EMBR-24-e56030-s004.zip › Figure 10/Figure 10K-qPCR-Rspo3 in isolated LECs (PBS vs. CXCL12 treated EC-Foxc-DKO mice).xlsx]

## Sheet: Sheet1
qPCR of Rspo3 in isolated LECs from PBS and CXCL12 treated EC-Foxc-DKO mice at I/R-18.5h
Sample ID			Relative Rspo3 expression level
PBS	CXCL12		PBS	CXCL12
648 L	687 L		1.71072	0.204304
631 L	697 L		2.12085	0.987031
481 L	700 L		1.46982	2.95585
534 L	701 L		0.0778031	0.457503
536 L	695 L		0.190433	1.84121
537 L			0.430378
